# Supplementary material for: Heterotic Effect of Different Cytoplasmic Combinations in Sunflower Hybrids Cultivated Under Diverse Irrigation Regimes
Source: Plants (Basel). 2020 Apr 7;9(4):465. doi: 10.3390/plants9040465 (PMC7238153; doi:10.3390/plants9040465)
Supplement: Supplementary file 1 [file plants-09-00465-s001.zip]

Archive with 6 entries (6 files):
- Supplemetary_FiguresS1, S2, and S3.docx
- TableS1.xls
- TableS2.xls
- TableS3.xls
- TableS4.xls
- TablesS5.xls
