# Supplementary material for: Heterotic Effect of Different Cytoplasmic Combinations in Sunflower Hybrids Cultivated Under Diverse Irrigation Regimes
Source: Plants (Basel). 2020 Apr 7;9(4):465. doi: 10.3390/plants9040465 (PMC7238153; doi:10.3390/plants9040465)
Supplement: Supplementary file 1 [file plants-09-00465-s001.zip › TableS1.xls]

## Sheet: Parents Means Normal Env
Table S1: Mean performance of parental lines of sunflower for morpho-physiological, yield and biochemical traits under normal irrigation pooled over years.
S. No.	Parents	Days to 50 % flowering (Days)	Days to Maturity (Days)	Plant Height (cm)	Head Diameter (cm)	No. of Leaves/Plant	Specific Leaf Weight (g)	Relative Leaf Water Content (%)	Photo Synthetic efficiency (SPAD reading)	100 Seed Weight (g)	Seed Yield/Plant (g)	Harvest Index (%)	Oil content (%)	Palmitic acid (%)	Stearic acid (%)	Oleic acid (%)	Linoleic acid (%)
1	234A	69	100	158.88	13.83	30.5	1.06	64.72	39.28	5.52	46.43	12.28	27.94	7.24	6.45	53.67	32.64
2	38A	70	101	127.04	14.13	24.83	1.05	69.09	36.95	6.44	35.05	9.85	28.46	4.49	3.76	54.02	37.74
3	40A	70	97	119.75	12	21.42	1.12	52.93	37.5	5.16	27.57	28.41	30.94	6.66	4.21	42.23	46.9
4	42A	69	100	139.54	13.33	27.83	1.15	63.23	33.27	5.36	28.13	13.56	32.7	8.13	3.29	45.53	43.06
5	ARG-2A	71	99	91	16.83	19.58	1.1	71.76	39.76	4.88	35.92	5.92	30.22	6.33	5.02	50.95	37.7
6	ARG-3A	70	102	120.75	22.02	21.29	1.81	72.54	38.53	5.53	41.42	6.52	30.48	3.84	3.38	57.01	35.77
7	ARG-6A	70	98	75.33	20.13	19.71	1.24	77.33	35.88	5.69	25.92	9.77	26.16	7.96	5.25	47.52	39.27
8	DV-10A	75	102	102.79	17.85	20.75	1.69	63.14	38.41	4.97	36.38	7.45	33.1	5.73	4.93	51.12	38.21
9	E002-91A	70	102	89.92	21.54	17.75	2.76	66.87	39.81	5.46	20.29	4.08	28.39	5.82	1.85	58.34	34
10	PHIR-27A	73	99	85.79	16.42	20.25	1.3	58.64	37.25	4.24	28.42	13.59	27.03	7.99	4.88	39.94	46.65
11	PKU-2A	70	99	74.46	18.42	16.04	1.36	88.51	36.57	4.79	16.33	5.31	30.07	5.67	3.55	51.97	38.82
12	PRUN-29A	70	103	118.63	23.23	26.38	1.5	66.13	35.66	6.49	24.65	4.32	32.66	3.73	3.29	59.01	33.97
13	P100R	71	99	116.04	11.88	23.25	0.87	71.01	31.48	5.46	20.68	11.55	29.49	8.88	4.37	56.23	31
14	P124R	70	97	90.42	11.79	21.33	1.26	60.31	32.96	5.11	16.81	9.22	27.66	6.72	3.57	41.15	48.57
15	P69R	75	97	69.13	11.5	25.83	1.37	67.42	36.17	5.86	18.28	14.8	28.08	6.54	4.4	51.01	38.05
16	RCR-8297	70	96	119.71	9.08	24.33	0.63	64.15	40.4	4.56	14.33	10.3	27.87	6.15	4.45	40.19	49.21
Table S1: Mean performance of parental lines of sunflower for morpho-physiological, yield and biochemical traits under water stress pooled over years.
S. No.	Parents	Days to 50 % flowering (Days)	Days to Maturity (Days)	Plant Height (cm)	Head Diameter (cm)	No. of Leaves/Plant	Specific Leaf Weight (g)	Relative Leaf Water Content (%)	Photo Synthetic efficiency (SPAD reading)	100 Seed Weight (g)	Seed Yield/Plant (g)	Harvest Index (%)	Oil content (%)	Palmitic acid (%)	Stearic acid (%)	Oleic acid (%)	Linoleic acid (%)
1	234A	68	98	129.16	9.88	26	0.87	46.58	38.51	4.11	20.62	10.91	26.22	6.83	4.31	48.22	40.64
2	38A	69	100	107.68	7.86	20.17	0.88	55.83	40.21	4.82	10	4.38	29.97	5.89	6.25	49.82	38.04
3	40A	67	96	95.67	21.93	20.46	0.82	47.25	33.44	4.19	18.58	13.4	27.81	5.36	3.67	42.75	48.23
4	42A	67	96	123.42	9.16	25.63	0.88	46.72	30.7	5.48	26.42	13.27	29.62	5.87	2.48	44.74	46.91
5	ARG-2A	70	98	104.13	13.19	16.79	1.61	59.02	35.86	3.85	17.47	9.45	29.28	3.47	5.39	46.68	44.46
6	ARG-3A	68	99	105.67	20.09	18.79	2.13	61.01	41.88	5.15	32.17	9.58	29.84	4.99	6.58	54.09	34.34
7	ARG-6A	67	97	104.25	13.48	18.08	1.32	65.18	40.23	4.67	24.2	18.47	26.66	6.25	4.74	48.41	40.6
8	DV-10A	68	100	84.96	14.75	17.63	1.2	48.78	39.73	4.37	22.75	10.88	29.14	6.75	9.16	51.46	32.63
9	E002-91A	69	101	111.25	22.16	15.38	3	50	36.38	5.67	32.07	7.16	28.48	5.9	2.78	59.59	31.73
10	PHIR-27A	73	99	64.58	14.93	16.42	1.14	47.38	41.28	3.59	34.03	40.3	26.72	5.68	3.72	38.06	52.54
11	PKU-2A	69	98	62.42	15.48	14.08	1.58	74.57	33.22	4.67	20.8	10.66	28.81	3.31	6.22	47.24	43.23
12	PRUN-29A	69	102	105.21	18.71	23.13	1.39	46.88	39.55	6.03	30.42	6.17	30.88	3.88	4	54.28	37.85
13	P100R	68	96	80.67	7.17	16.5	0.83	57.6	33.63	4.81	26.95	28.2	28.87	4.8	7.71	46.27	41.23
14	P124R	71	95	71.22	8.03	19.71	1.04	48.67	26.83	4.15	25.87	37.06	25.88	5.19	4	37.08	53.73
15	P69R	73	94	63.75	9.12	22.83	1.23	55.83	37.68	4.38	13.67	26.29	11.33	5.99	4.7	53.32	36
16	RCR-8297	67	95	100.08	6.71	20.08	0.85	55.38	43.19	4.03	30.98	28.25	26.12	6.59	6.63	36.56	50.23
