# Supplementary material for: Heterotic Effect of Different Cytoplasmic Combinations in Sunflower Hybrids Cultivated Under Diverse Irrigation Regimes
Source: Plants (Basel). 2020 Apr 7;9(4):465. doi: 10.3390/plants9040465 (PMC7238153; doi:10.3390/plants9040465)
Supplement: Supplementary file 1 [file plants-09-00465-s001.zip › TableS2.xls]

## Sheet: Hybrids Mean Normal Env
Table S2. Mean performance of sunflower hybrids for morpho-physiological, yield and biochemical traits under normal irrigation pooled over years.
S. No.	Crosses	CMS Lines	CMS Code	Restorers	Days to 50 % flowering (Days)	Days to Maturity (Days)	Plant Height (cm)	Head Diameter (cm)	No. of Leaves/Plant	Specific Leaf Weight (g)	Relative Leaf Water Content (%)	Photo Synthetic efficiency (SPAD reading)	100 Seed Weight (g)	Seed Yield/Plant (g)	Harvest Index (%)	Oil content (%)	Palmitic acid (%)	Stearic acid (%)	Oleic acid (%)	Linoleic acid (%)
1	234A × P100R	234A	HPE	P100R	71	102	177.88	17.33	34.21	1.71	55.64	44.18	5.87	58.76	17.22	32.29	5.14	2.85	44.94	47.07
2	234A × P124R	234A	HPE	P124R	71	100	174.42	15.18	30.79	0.9	47.75	36.92	6.69	40.28	17	30.49	5.08	1.92	40.84	52.16
3	234A × P69R	234A	HPE	P69R	72	102	166.55	18.55	33.75	1.44	62.32	42.59	7.17	68.13	9.11	33.7	6.12	2.54	54.9	36.45
4	234A × RCR-8297	234A	HPE	RCR-8297	71	102	194.83	17.14	35.96	0.57	62.91	40.64	5.34	52.12	23.3	30.88	3.15	3.38	47.6	45.88
5	38A × P100R	38A	HPE	P100R	69	100	152.79	18.92	25.17	1.62	64.77	28.61	6.26	50.72	18.37	32.28	3.95	4.07	42.96	49.02
6	38A × P124R	38A	HPE	P124R	70	100	143.63	15.51	22.08	1.1	49.96	41.24	6.34	53.8	22.91	32.51	4.17	2.42	48.96	44.45
7	38A × P69R	38A	HPE	P69R	70	101	150.54	15.1	24.33	1.35	62.54	30.91	5.48	40.13	21.96	27.23	4.49	3.28	25.49	66.74
8	38A × RCR-8297	38A	HPE	RCR-8297	71	102	165.63	15.9	31.29	1.36	57.73	41.64	5.92	55.13	17.18	30.4	4.53	3.4	39.47	52.61
9	40A × P100R	40A	HPE	P100R	71	99	148.42	19.68	23.67	0.97	70.01	38.85	5.16	68.38	24.49	30.74	7.48	4.31	37.77	50.44
10	40A × P124R	40A	HPE	P124R	71	98	152.79	20.81	26.5	1.17	60.06	32.79	5.78	68.08	23.42	29	7.55	4.41	30.33	57.72
11	40A × P69R	40A	HPE	P69R	70	96	143.46	18.49	25.5	0.81	66.55	34.73	5.78	55.75	23.04	31.33	4.95	3.02	33.26	58.77
12	40A × RCR-8297	40A	HPE	RCR-8297	73	100	163.13	18.08	25	0.5	51.89	36.77	6.25	61.98	24.91	32.48	4.54	1.49	43.13	50.84
13	42A × P100R	42A	HPE	P100R	68	102	176.63	17.48	26.46	1.39	63.37	32.45	5.93	56.47	17.81	32.07	7.01	3.81	40.96	48.21
14	42A × P124R	42A	HPE	P124R	70	102	176.08	19.7	25.75	1.21	66.61	32.65	5.82	54.27	18.38	31.71	4.32	2.13	49.84	43.71
15	42A × P69R	42A	HPE	P69R	70	99	172.63	17.97	30.21	1.1	67.67	35.23	6.88	57.53	18.47	32.08	4.71	3.93	45.57	45.79
16	42A × RCR-8297	42A	HPE	RCR-8297	72	100	192.08	17.76	31.03	0.98	70.3	39.9	6.29	60.6	22.74	30.91	4	2.14	50.29	43.57
17	ARG-2A × P100R	ARG-2A	HA	P100R	69	101	141.33	19.05	19.95	1.06	78.73	34.62	5.1	60.95	17.04	33.19	4.78	2.92	42.65	49.65
18	ARG-2A × P124R	ARG-2A	HA	P124R	69	100	138.63	17.93	21.7	1.07	67.15	31.78	5.82	41.93	14.43	33.45	6.68	2.35	34.75	56.22
19	ARG-2A × P69R	ARG-2A	HA	P69R	70	100	104.71	17.69	21.75	0.8	56.94	36.41	5.33	26.29	12.9	30.97	5.41	4.21	51.1	39.28
20	ARG-2A × RCR-8297	ARG-2A	HA	RCR-8297	68	100	150	17.89	23.18	2.11	69.94	31.24	5.64	64.97	25.34	32.97	5.28	3.27	42.3	49.15
21	ARG-3A × P100R	ARG-3A	HA	P100R	69	99	132.25	18.1	16.15	1.45	84.21	20.41	6.02	61.1	28.43	32.58	3.95	2.88	40.03	53.15
22	ARG-3A × P124R	ARG-3A	HA	P124R	68	100	134.63	17.98	21.6	0.93	61.58	29.73	5.12	57.9	25.31	30.02	5.96	4.46	34.58	55.01
23	ARG-3A × P69R	ARG-3A	HA	P69R	70	101	151.38	18.2	26.95	0.74	79.11	37.03	5.1	51.9	11.61	30.02	6.04	3.29	33.37	57.31
24	ARG-3A × RCR-8297	ARG-3A	HA	RCR-8297	71	99	167.5	16.37	19.93	1.42	67.36	30.98	4.84	55.51	14.5	31.85	3.94	4.7	46.86	44.5
25	ARG-6A × P100R	ARG-6A	HA	P100R	70	97	153.08	16.79	21.38	1.27	49.72	36.28	6.16	51.91	19.71	31.49	4.17	3.15	53.38	39.29
26	ARG-6A × P124R	ARG-6A	HA	P124R	70	99	135.67	17.31	19.88	0.98	70.26	32.88	4.56	44.02	21.18	30.32	4.93	2.44	42.44	50.19
27	ARG-6A × P69R	ARG-6A	HA	P69R	70	99	105.04	15.96	20	0.81	79.99	37.82	4.77	42.34	27.15	31.84	5.38	3.07	25.26	66.29
28	ARG-6A × RCR-8297	ARG-6A	HA	RCR-8297	68	101	147.33	18.92	22.7	0.87	65.93	37.39	5.84	62.17	26.4	29.24	3.07	2.11	43.29	51.53
29	DV-10A × P100R	DV-10A	HD	P100R	69	99	136.33	17.08	22.93	1.52	58.72	34.41	5	57.28	14.06	30.07	4.84	3.12	45.59	46.45
30	DV-10A × P124R	DV-10A	HD	P124R	69	101	153.83	26.75	26.15	0.55	68.43	32.29	5.32	49.3	22.13	28.71	5.66	3.9	33.95	56.5
31	DV-10A × P69R	DV-10A	HD	P69R	70	98	106.15	16.99	25.3	1.05	61.63	30.56	5.4	43.52	19.86	31.59	5.94	1.79	40.67	51.61
32	DV-10A × RCR-8297	DV-10A	HD	RCR-8297	72	99	155.55	18.6	25.68	1.17	54.54	35.48	5.11	66.27	25.3	32.72	5.24	2.15	39.14	53.48
33	E002-91 × P100R	E002-91	HAN	P100R	71	100	152.04	18.21	21.6	1.22	67.87	36.38	5.41	52.3	14.37	32.57	4.04	2.11	46.26	47.59
34	E002-91 × P124R	E002-91	HAN	P124R	71	100	140.88	17.86	22.08	0.76	67.63	31.65	5.29	51.72	15.98	31.74	7.5	4.37	36.61	51.51
35	E002-91 × P69R	E002-91	HAN	P69R	69	98	123.25	15.76	23.93	1.25	79.19	36.72	5.38	51.71	15.57	28.92	4.81	2.82	34.11	58.26
36	E002-91 × RCR-8297	E002-91	HAN	RCR-8297	68	98	158.5	16.6	23.35	0.68	70.17	35.49	5.79	56.99	24.29	26.4	4.82	3.99	43.59	47.6
37	PHIR-27A × P100R	PHIR-27A	HPR	P100R	72	102	154.75	17.83	25.71	0.77	71.8	40.7	4.39	54.72	14.88	31.24	5.17	1.81	39.35	53.68
38	PHIR-27A × P124R	PHIR-27A	HPR	P124R	70	101	137.96	17.76	23.67	0.91	87.45	33.27	5.45	50.63	17.57	29.1	5.04	2.95	35.21	56.8
39	PHIR-27A × P69R	PHIR-27A	HPR	P69R	74	103	122.63	16.52	22.5	0.81	67.98	37.89	5.68	47.08	18.19	29.06	4.14	2.78	51	42.08
40	PHIR-27A × RCR-8297	PHIR-27A	HPR	RCR-8297	72	101	147.92	19.07	27.13	1.03	57.41	36.69	5	57.29	32.4	32.77	3.21	4.09	44.6	48.1
41	PKU-2A × P100R	PKU-2A	HAN	P100R	71	101	152.88	18.16	21.75	1.99	61.48	39.43	5.87	58.58	15.92	31.59	5.44	3.99	43.9	46.68
42	PKU-2A × P124R	PKU-2A	HAN	P124R	69	97	135.88	18.13	23.08	1.59	58.07	30.84	4.89	57.8	21.04	30.83	6.59	3.15	33.79	56.48
43	PKU-2A × P69R	PKU-2A	HAN	P69R	70	100	131.08	18.22	23.88	1.45	80.9	31.52	5.99	42.32	14.4	32.39	5.5	3.17	48.89	42.44
44	PKU-2A × RCR-8297	PKU-2A	HAN	RCR-8297	71	101	157.54	18.51	25.78	1.12	73.83	35.09	5.7	47.67	24.6	29.79	5.57	2.63	56.53	35.27
45	PRUN-29A × P100R	PRUN-29A	HPR	P100R	71	98	156	19.15	22.25	1.06	56.47	35.83	5.89	52.49	19.08	36	5.54	2.17	33.71	58.58
46	PRUN-29A × P124R	PRUN-29A	HPR	P124R	69	98	143.55	17.7	23.58	1.65	52.49	31.59	4.04	48.72	24.64	32.48	6.01	3.38	42.18	48.43
47	PRUN-29A × P69R	PRUN-29A	HPR	P69R	69	99	151.92	18.71	25.63	1.69	67.83	41.41	6.42	46.45	14.54	32.6	5.47	4.29	39.12	51.12
48	PRUN-29A × RCR-8297	PRUN-29A	HPR	RCR-8297	70	103	180.67	19.29	27.29	1.55	65.28	47.52	5.99	62.36	18.46	32.09	3.39	3.12	44.54	48.96
49	PSH- 996	Commercial Check			73	104	169.08	18.75	33.93	1.46	65.83	36.96	6.64	54.83	9.33	30.99	5.35	2.88	44.55	47.23
Table S2. Mean performance of sunflower hybrids for morpho-physiological, yield and biochemical traits under water stress pooled over years.
S. No.	Crosses	CMS Lines	CMS Code	Restorers	Days to 50 % flowering (Days)	Days to Maturity (Days)	Plant Height (cm)	Head Diameter (cm)	No. of Leaves/Plant	Specific Leaf Weight (g)	Relative Leaf Water Content (%)	Photo Synthetic efficiency (SPAD reading)	100 Seed Weight (g)	Seed Yield/Plant (g)	Harvest Index (%)	Oil content (%)	Palmitic acid (%)	Stearic acid (%)	Oleic acid (%)	Linoleic acid (%)
1	234A × P100R	234A	HPE	P100R	75	100	162.37	12.46	33.57	1.49	46.31	36.84	5.32	52.1	14.18	30.6	5.65	2.62	52.12	39.62
2	234A × P124R	234A	HPE	P124R	70	98	145.12	16.16	32.42	0.68	56.09	37.2	5.02	33.15	17.81	28.8	4.76	2.57	39.86	52.81
3	234A × P69R	234A	HPE	P69R	71	101	167.33	14.37	36.24	0.88	55.13	42.33	6.11	46.94	7.52	30.44	4.86	2.14	47.21	45.8
4	234A × RCR-8297	234A	HPE	RCR-8297	72	100	187.28	13.67	25.66	0.7	77.56	39.6	5.82	43.07	18.39	32.66	6.19	2.83	48.03	42.95
5	38A × P100R	38A	HPE	P100R	72	99	159.05	17.28	28.57	1.09	61.44	37.91	5.77	46.68	12.21	30.74	3.5	4.41	48.65	43.44
6	38A × P124R	38A	HPE	P124R	71	97	131.92	16.58	27.16	0.58	74.41	31.71	5.62	38.07	16.32	28.98	4.19	2.09	44.38	49.34
7	38A × P69R	38A	HPE	P69R	69	98	143.25	13.13	23.29	0.95	59.52	34.93	4.02	32.4	18.02	31.59	6.88	2.73	37.56	52.83
8	38A × RCR-8297	38A	HPE	RCR-8297	71	98	153.33	16.08	27.38	1.26	53.93	43.75	5.17	36.13	15.29	31.18	5.83	4.26	48.49	41.43
9	40A × P100R	40A	HPE	P100R	73	102	146.05	14.67	24.53	0.67	60.61	37.62	5.85	48.95	21.72	31.17	5.83	2.71	48.42	43.05
10	40A × P124R	40A	HPE	P124R	71	97	136.92	13.08	29.12	0.81	60.15	33.24	5.06	40.52	22.52	35.49	4.96	4.06	42.94	48.04
11	40A × P69R	40A	HPE	P69R	71	97	137.42	17.21	23.42	0.86	62.67	32.29	5.95	40.08	19.16	31.51	6.23	2.73	52.44	38.6
12	40A × RCR-8297	40A	HPE	RCR-8297	70	98	138.5	13.91	26.46	0.42	47.05	34.12	5.36	31.62	16.91	32.09	3.74	2.59	45.76	47.92
13	42A × P100R	42A	HPE	P100R	71	101	155.63	16	26.25	1.22	64.21	32.88	5.07	37.42	15.55	29.71	6.23	4.43	45.15	44.2
14	42A × P124R	42A	HPE	P124R	72	99	141.58	15	28.2	1.37	57.67	35.31	4.94	37.97	15.73	28.07	6.58	2.71	41.12	49.6
15	42A × P69R	42A	HPE	P69R	71	98	146.08	14.45	28.96	0.98	52.37	36.69	5.97	47.87	11.99	31.47	3.85	4.08	44.98	47.09
16	42A × RCR-8297	42A	HPE	RCR-8297	71	98	163.37	15.21	28.2	0.95	58.03	37.23	6.69	48.11	14.19	29.46	5.53	2.74	43.86	47.88
17	ARG-2A × P100R	ARG-2A	HA	P100R	70	99	131.55	16	21.11	0.7	60.03	32.61	5.14	47.67	22.43	36.04	2.46	2.21	51.87	43.46
18	ARG-2A × P124R	ARG-2A	HA	P124R	71	99	116.93	13.84	23.29	0.75	53.55	32.43	4.84	27.92	21.24	30.64	5.65	2.73	45.22	46.41
19	ARG-2A × P69R	ARG-2A	HA	P69R	69	95	102.83	13.81	19.84	0.74	71.88	35.88	4.91	31	10.59	30.4	6.51	3.87	42.06	47.56
20	ARG-2A × RCR-8297	ARG-2A	HA	RCR-8297	72	99	147.29	16.67	22.41	1.88	78.52	37.11	4.72	39.63	21.14	30.67	5.56	3.19	56.84	34.41
21	ARG-3A × P100R	ARG-3A	HA	P100R	69	97	136.33	14.67	19.24	0.89	64.56	33.54	5.33	42.97	16.09	33.15	6.16	2.45	45.31	46.08
22	ARG-3A × P124R	ARG-3A	HA	P124R	70	97	125.83	16.71	23.5	0.63	68.66	31.47	5.48	47.63	24.7	33.13	5.7	4.83	42.38	47.1
23	ARG-3A × P69R	ARG-3A	HA	P69R	71	97	100.92	15.71	24.04	0.54	40.37	32.24	5.55	38.77	15.02	33.55	6.99	3.33	42.88	46.8
24	ARG-3A × RCR-8297	ARG-3A	HA	RCR-8297	69	99	141.29	17.28	23.83	0.87	58.79	32.83	5.64	51.33	19.8	34.49	3.56	5.18	45.3	45.97
25	ARG-6A × P100R	ARG-6A	HA	P100R	70	99	126.38	18.04	23.21	1.15	45.33	33.16	6.76	48.18	15.76	30.82	5.13	3.5	52.62	38.75
26	ARG-6A × P124R	ARG-6A	HA	P124R	67	94	93.42	15.66	21.08	0.81	73.97	29.48	4.86	31.08	14.34	29.44	4.91	2.31	49.61	43.17
27	ARG-6A × P69R	ARG-6A	HA	P69R	68	96	90.38	12.66	19.07	0.76	47.96	31.71	4.34	21.53	12.98	29.72	5.12	4.55	27.49	62.85
28	ARG-6A × RCR-8297	ARG-6A	HA	RCR-8297	70	99	131.08	14.04	20.38	0.86	55.6	36.75	5.3	42.7	28.97	30.62	3.24	2.59	40.06	54.12
29	DV-10A × P100R	DV-10A	HD	P100R	69	96	124.51	14.46	18.91	1.45	59.85	30.49	5.99	48.64	21.47	31.64	5.41	2.72	40.34	51.53
30	DV-10A × P124R	DV-10A	HD	P124R	71	97	101.5	14.2	19.91	0.58	39.36	31.17	4.93	37.98	22	30.52	2.27	4.27	37.5	55.96
31	DV-10A × P69R	DV-10A	HD	P69R	69	95	90.08	13.08	20.71	1.04	49.62	33.4	5.1	37.3	23.31	32.26	2.67	4.15	36.91	56.27
32	DV-10A × RCR-8297	DV-10A	HD	RCR-8297	71	98	134.58	15.72	23.17	0.86	70.84	34.57	6.32	48.62	26.93	29.5	5.53	1.45	36.2	56.83
33	E002-91 × P100R	E002-91	HAN	P100R	69	100	150.71	17.13	21.51	1.19	55.55	36.45	5.05	29.92	10.71	30.75	4.86	2.45	60.38	32.32
34	E002-91 × P124R	E002-91	HAN	P124R	69	99	155.42	16.66	24.01	1.03	60.58	33.22	5.13	47.02	23.88	31.98	3.32	6.4	40.84	49.45
35	E002-91 × P69R	E002-91	HAN	P69R	69	98	149.04	17.16	26.28	1.27	57.57	32.67	5.93	36.43	11.52	30.68	4.42	2.36	50.69	42.54
36	E002-91 × RCR-8297	E002-91	HAN	RCR-8297	68	95	161.37	17.05	26.75	1.02	38.26	34.63	5.2	55.42	30.86	29.44	5.1	2.85	45.67	46.38
37	PHIR-27A × P100R	PHIR-27A	HPR	P100R	70	97	119.58	15.66	21.46	0.81	59.23	32.59	4.36	48.65	16.05	29.52	4.32	2.29	43.84	49.56
38	PHIR-27A × P124R	PHIR-27A	HPR	P124R	72	101	102	14.16	20.21	0.89	62.7	30.2	4.27	33	19.14	27.77	5.22	2.38	40.42	51.98
39	PHIR-27A × P69R	PHIR-27A	HPR	P69R	69	100	109.5	14.09	22.83	0.67	64.89	32.71	4.41	37.6	17.03	30.15	7.13	2.23	33.81	56.84
40	PHIR-27A × RCR-8297	PHIR-27A	HPR	RCR-8297	68	101	123.17	16.71	21.54	1	66.92	32.68	4.69	39.08	24.54	29.11	4.25	4.46	51.43	39.86
41	PKU-2A × P100R	PKU-2A	HAN	P100R	69	96	131.75	13.83	23.38	1.56	72.89	32.06	4.82	37.58	25.2	35.69	3.83	6.94	32.24	56.99
42	PKU-2A × P124R	PKU-2A	HAN	P124R	66	96	122.79	16.12	21.92	1.3	73.38	30.23	5.38	45.97	30.7	30.04	2.3	2.58	46.61	48.51
43	PKU-2A × P69R	PKU-2A	HAN	P69R	69	98	137.59	17.21	24.99	1.13	60.98	33.95	5.25	34.12	18.8	32.06	5.72	2.46	44.08	47.75
44	PKU-2A × RCR-8297	PKU-2A	HAN	RCR-8297	68	102	165.67	18.58	23.58	1.27	52.31	35.35	5.21	40.63	18.58	31.07	4.76	4.5	47.98	42.77
45	PRUN-29A × P100R	PRUN-29A	HPR	P100R	68	94	143.33	15.37	21.79	0.89	73.21	33.67	5.1	45.68	17.84	32.97	2.63	1.5	42.41	53.46
46	PRUN-29A × P124R	PRUN-29A	HPR	P124R	69	95	110.21	12.67	22.67	1.26	61.77	29.48	4.66	41.35	23.59	31.46	5.47	2.83	34.8	56.9
47	PRUN-29A × P69R	PRUN-29A	HPR	P69R	71	97	124.55	14.42	25.73	1.28	45.6	37.26	6.06	56.52	16.21	29.8	5.43	4.66	40.33	49.58
48	PRUN-29A × RCR-8297	PRUN-29A	HPR	RCR-8297	72	96	130.88	13.54	19.13	1.63	60.25	36.48	4.61	53.88	25.32	31.8	6.37	2.72	42.37	48.55
49	PSH- 996	Commercial Check			72	100	147.37	14.29	27.78	1.47	60.96	35.24	5.43	35.17	8.9	28.03	5.56	2.33	51.79	40.33
