# Supplementary material for: Heterotic Effect of Different Cytoplasmic Combinations in Sunflower Hybrids Cultivated Under Diverse Irrigation Regimes
Source: Plants (Basel). 2020 Apr 7;9(4):465. doi: 10.3390/plants9040465 (PMC7238153; doi:10.3390/plants9040465)
Supplement: Supplementary file 1 [file plants-09-00465-s001.zip › TableS3.xls]

## Sheet: BPH Normal ENV
Table S3: Heterosis over better parent values (BPH, %) of sunflower for morpho-physiological, yield and biochemical traits under normal irrigation pooled over years.
S. No.	Crosses	CMS Lines	CMS Code	Restorers	Days to 50 % flowering (Days)	Days to Maturity (Days)	Plant Height (cm)	Head Diameter (cm)	No. of Leaves/Plant	Specific Leaf Weight (g)	Relative Leaf Water Content (%)	Photo Synthetic efficiency (SPAD reading)	100 Seed Weight (g)	Seed Yield/Plant (g)	Harvest Index (%)	Oil content (%)	Palmitic acid (%)	Stearic acid (%)	Oleic acid (%)	Linoleic acid (%)
1	234A × P100R	234A	HPE	P100R	0.11	1.66	11.96	25.31	12.16	61.32	-21.64	12.47	6.34	26.56	40.23	9.49	-42.12	-55.81	-20.08	44.21
2	234A × P124R	234A	HPE	P124R	1.92	0.09	9.78	9.76	0.95	-28.57	-26.22	-6.01	21.2	-13.25	38.44	9.13	-29.83	-70.23	-23.91	7.39
3	234A × P69R	234A	HPE	P69R	-3.47	1.34	4.83	34.13	10.66	5.11	-7.56	8.43	22.35	46.74	-38.45	20.01	-15.47	-60.62	2.29	-4.2
4	234A × RCR-8297	234A	HPE	RCR-8297	1.8	1.91	22.63	23.93	17.9	-46.23	-2.8	0.59	-3.26	12.26	89.74	10.52	-56.49	-47.6	-11.31	-6.77
5	38A × P100R	38A	HPE	P100R	-1.77	-1.24	20.27	33.9	1.37	54.29	-8.79	-22.57	-2.8	44.71	59.05	9.46	-55.52	-6.86	-23.6	29.89
6	38A × P124R	38A	HPE	P124R	-0.23	-1.48	13.06	9.77	-11.08	-12.7	-27.69	11.61	-1.55	53.5	132.59	14.23	-37.95	-35.64	-9.37	-8.48
7	38A × P69R	38A	HPE	P69R	-6.15	-0.58	18.5	6.86	-5.81	-1.46	-9.48	-16.35	-14.91	14.49	48.38	-4.32	-31.35	-25.45	-52.81	75.4
8	38A × RCR-8297	38A	HPE	RCR-8297	0.6	1.07	30.38	12.53	26.02	29.52	-16.44	3.07	-8.07	57.29	66.8	6.82	-26.34	-23.6	-26.93	6.91
9	40A × P100R	40A	HPE	P100R	0	0.6	23.94	64	1.81	-13.39	-1.41	3.6	-5.49	148.02	-13.8	-0.65	-15.77	-1.37	-32.83	7.55
10	40A × P124R	40A	HPE	P124R	1.32	0.85	27.59	73.42	23.72	-7.14	-0.41	-12.56	12.02	146.94	-17.56	-6.27	12.35	4.75	-28.18	18.84
11	40A × P69R	40A	HPE	P69R	-6.36	-0.77	19.8	54.08	-1.28	-40.88	-1.29	-7.39	-1.37	102.21	-18.9	1.26	-25.68	-31.36	-34.8	25.31
12	40A × RCR-8297	40A	HPE	RCR-8297	4.18	2.91	36.23	50.67	2.75	-55.36	-19.11	-8.99	21.12	124.81	-12.32	4.98	-31.83	-66.52	2.13	3.31
13	42A × P100R	42A	HPE	P100R	-3.31	2.51	26.58	31.13	-4.92	20.87	-10.76	-2.46	8.61	100.75	31.34	-1.93	-21.06	-12.81	-27.16	11.96
14	42A × P124R	42A	HPE	P124R	0.36	2.26	26.19	47.79	-7.47	-3.97	5.35	-1.86	8.58	92.93	35.55	-3.03	-46.86	-40.34	9.47	-10.01
15	42A × P69R	42A	HPE	P69R	-5.69	-0.08	23.71	34.81	8.55	-19.71	0.37	-2.6	17.41	104.51	24.8	-1.9	-42.07	-10.68	-10.66	6.34
16	42A × RCR-8297	42A	HPE	RCR-8297	2.99	0.5	37.65	33.23	11.5	-14.78	9.59	-1.24	17.35	115.43	67.7	-5.47	-50.8	-51.91	10.45	-11.46
17	ARG-2A × P100R	ARG-2A	HA	P100R	-2.96	1.51	21.79	13.19	-14.19	-3.64	9.71	-12.93	-6.59	69.68	47.53	9.83	-46.17	-41.83	-24.15	31.7
18	ARG-2A × P124R	ARG-2A	HA	P124R	-2.01	0.93	52.34	6.54	1.73	-15.08	-6.42	-20.07	13.89	16.73	56.51	10.69	-0.6	-53.19	-31.8	15.75
19	ARG-2A × P69R	ARG-2A	HA	P69R	-5.81	0.76	15.07	5.11	-15.8	-41.61	-20.65	-8.43	-9.04	-26.81	-12.84	2.48	-17.28	-16.14	0.18	3.23
20	ARG-2A × RCR-8297	ARG-2A	HA	RCR-8297	-4.37	0.5	25.3	6.3	-4.73	91.82	-2.54	-22.67	15.57	80.87	146.02	9.1	-16.59	-34.86	-16.98	-0.12
21	ARG-3A × P100R	ARG-3A	HA	P100R	-2.25	-2.3	9.52	-17.8	-30.54	-19.89	16.09	-47.03	8.86	47.51	146.15	6.89	-55.52	-34.1	-29.78	48.59
22	ARG-3A × P124R	ARG-3A	HA	P124R	-2.74	-1.89	11.49	-18.35	1.27	-48.62	-15.11	-22.84	-7.41	39.79	174.51	-1.51	-11.31	24.93	-39.34	13.26
23	ARG-3A × P69R	ARG-3A	HA	P69R	-6.59	-1.15	25.37	-17.35	4.34	-59.12	9.06	-3.89	-12.97	25.3	-21.55	-1.51	-7.65	-25.23	-41.47	50.62
24	ARG-3A × RCR-8297	ARG-3A	HA	RCR-8297	0.71	-2.7	38.72	-25.66	-18.08	-21.55	-7.14	-23.32	-12.48	34.02	40.78	4.49	-35.93	5.62	-17.8	-9.57
25	ARG-6A × P100R	ARG-6A	HA	P100R	-1.06	-1.43	31.92	-16.59	-8.04	2.42	-35.7	1.11	8.26	100.27	70.65	6.78	-53.04	-40	-5.07	0.05
26	ARG-6A × P124R	ARG-6A	HA	P124R	0.36	1.02	50.04	-14.01	-6.8	-22.22	-9.14	-8.36	-19.86	69.83	116.79	9.62	-38.07	-53.52	-10.69	3.34
27	ARG-6A × P69R	ARG-6A	HA	P69R	-5.69	0.94	39.44	-20.72	-22.57	-40.88	3.44	4.56	-18.6	63.35	83.45	13.39	-32.41	-41.52	-50.48	68.81
28	ARG-6A × RCR-8297	ARG-6A	HA	RCR-8297	-2.61	2.98	23.07	-6.01	-6.7	-29.84	-14.74	-7.45	2.64	139.85	156.31	4.92	-61.43	-59.81	-8.9	4.71
29	DV-10A × P100R	DV-10A	HD	P100R	-8.13	-3.5	17.49	-4.31	-1.38	-10.06	-17.31	-10.41	-8.42	57.45	21.73	-9.15	-45.5	-36.71	-18.92	21.57
30	DV-10A × P124R	DV-10A	HD	P124R	-7.46	-1.79	49.65	49.86	22.6	-67.46	8.38	-15.93	4.11	35.51	140.02	-13.26	-15.77	-20.89	-33.59	16.33
31	DV-10A × P69R	DV-10A	HD	P69R	-6.79	-3.99	3.27	-4.82	-2.05	-37.87	-8.59	-20.44	-7.85	19.63	34.19	-4.56	-9.17	-63.69	-20.44	35.07
32	DV-10A × RCR-8297	DV-10A	HD	RCR-8297	-4.45	-3.25	29.94	4.2	5.55	-30.77	-14.98	-12.18	2.82	82.16	145.63	-1.15	-14.8	-56.39	-23.44	8.68
33	E002-91 × P100R	E002-91	HAN	P100R	0.35	-1.38	31.02	-15.46	-7.1	-55.8	-4.42	-8.62	-0.92	152.9	24.42	10.44	-54.5	-51.72	-20.71	39.97
34	E002-91 × P124R	E002-91	HAN	P124R	0.58	-2.04	55.81	-17.08	3.52	-72.46	1.14	-20.5	-3.11	154.9	73.32	11.8	11.61	22.41	-37.25	6.05
35	E002-91 × P69R	E002-91	HAN	P69R	-7.15	-3.44	37.07	-26.83	-7.36	-54.71	17.46	-7.76	-8.19	154.85	5.2	1.87	-26.45	-35.91	-41.53	53.11
36	E002-91 × RCR-8297	E002-91	HAN	RCR-8297	-2.49	-3.84	32.4	-22.93	-4.03	-75.36	4.93	-12.15	6.04	180.88	135.83	-7.01	-21.63	-10.34	-25.28	-3.27
37	PHIR-27A × P100R	PHIR-27A	HPR	P100R	-1.16	3.04	33.36	8.59	10.58	-40.77	1.11	9.26	-19.6	92.54	9.49	5.93	-41.78	-62.91	-30.02	15.07
38	PHIR-27A × P124R	PHIR-27A	HPR	P124R	-3.78	2.28	52.58	8.16	10.97	-30	45	-10.68	6.65	78.15	29.29	5.21	-36.92	-39.55	-14.43	16.94
39	PHIR-27A × P69R	PHIR-27A	HPR	P69R	-0.33	4.56	42.94	0.61	-12.89	-40.88	0.83	1.72	-3.07	65.66	22.91	3.49	-48.19	-43.03	-0.02	-9.8
40	PHIR-27A × RCR-8297	PHIR-27A	HPR	RCR-8297	-0.69	2.28	23.57	16.14	11.51	-20.77	-10.51	-9.18	9.65	101.58	138.41	17.58	-59.82	-16.19	10.97	-2.26
41	PKU-2A × P100R	PKU-2A	HAN	P100R	0.11	2.11	31.75	-1.41	-6.45	46.32	-30.54	7.82	7.51	183.27	37.84	5.05	-38.74	-8.7	-21.93	20.25
42	PKU-2A × P124R	PKU-2A	HAN	P124R	-2.03	-2.02	50.28	-1.57	8.2	16.91	-34.39	-15.67	-4.31	243.84	128.2	2.53	-1.93	-11.76	-34.98	16.29
43	PKU-2A × P69R	PKU-2A	HAN	P69R	-6.7	1.61	76.04	-1.09	-7.55	5.84	-8.6	-13.81	2.22	131.51	-2.7	7.72	-15.9	-27.95	-5.93	9.33
44	PKU-2A × RCR-8297	PKU-2A	HAN	RCR-8297	1.07	2.2	31.6	0.49	5.96	-17.65	-16.59	-13.14	19	191.92	138.83	-0.93	-9.43	-40.9	8.77	-28.33
45	PRUN-29A × P100R	PRUN-29A	HPR	P100R	0.23	-4.47	31.5	-17.56	-15.66	-29.33	-20.48	0.48	-9.24	112.94	65.19	10.23	-37.61	-50.34	-42.87	72.45
46	PRUN-29A × P124R	PRUN-29A	HPR	P124R	-1.3	-4.63	21.01	-23.81	-10.61	10	-20.63	-11.41	-37.75	97.65	167.25	-0.55	-10.57	-5.32	-28.52	-0.29
47	PRUN-29A × P69R	PRUN-29A	HPR	P69R	-7.7	-3.41	28.06	-19.46	-2.84	12.67	0.61	14.49	-1.08	88.44	-1.76	-0.18	-16.36	-2.5	-33.71	34.35
48	PRUN-29A × RCR-8297	PRUN-29A	HPR	RCR-8297	0.83	-0.09	50.92	-16.96	3.45	3.33	-1.29	17.62	-7.7	152.98	79.22	-1.75	-44.88	-29.89	-24.52	-0.51
Table S3: Heterosis over better parent values (BPH, %) of sunflower for morpho-physiological, yield and biochemical traits under water stress pooled over years.
S. No.	Crosses	CMS Lines	CMS Code	Restorers	Days to 50 % flowering (Days)	Days to Maturity (Days)	Plant Height (cm)	Head Diameter (cm)	No. of Leaves/Plant	Specific Leaf Weight (g)	Relative Leaf Water Content (%)	Photo Synthetic efficiency (SPAD reading)	100 Seed Weight (g)	Seed Yield/Plant (g)	Harvest Index (%)	Oil content (%)	Palmitic acid (%)	Stearic acid (%)	Oleic acid (%)	Linoleic acid (%)
1	234A × P100R	234A	HPE	P100R	9.56	2.21	25.71	26.11	29.12	71.26	-19.6	-4.34	10.6	93.32	-49.72	5.99	-17.28	-66.02	8.09	-3.9
2	234A × P124R	234A	HPE	P124R	-0.95	-0.34	12.36	63.56	24.69	-34.62	15.25	-3.4	20.96	28.14	-51.94	9.84	-30.31	-40.37	-17.34	-1.71
3	234A × P69R	234A	HPE	P69R	-2.51	2.89	29.55	45.45	39.38	-28.46	-1.25	9.92	39.5	127.64	-71.4	16.09	-28.84	-54.47	-11.46	12.7
4	234A × RCR-8297	234A	HPE	RCR-8297	6.13	1.7	45	38.36	-1.31	-19.54	40.05	-8.31	41.61	39.03	-34.9	24.56	-9.37	-57.32	-0.39	-14.49
5	38A × P100R	38A	HPE	P100R	4.85	-0.83	47.71	119.85	41.65	23.86	6.67	-5.72	19.71	73.21	-56.7	2.57	-40.58	-42.8	-2.35	5.36
6	38A × P124R	38A	HPE	P124R	0.71	-3.01	22.51	106.48	34.66	-44.23	33.28	-21.14	16.6	47.16	-55.96	-3.3	-28.86	-66.56	-10.92	-8.17
7	38A × P69R	38A	HPE	P69R	-5.49	-1.5	33.03	43.97	2.01	-22.76	6.61	-13.13	-16.6	137.02	-31.46	5.41	14.86	-56.32	-29.56	38.88
8	38A × RCR-8297	38A	HPE	RCR-8297	2.66	-1.66	42.39	104.58	35.75	43.18	-3.4	1.3	7.26	16.62	-45.88	4.04	-11.53	-35.75	-2.67	-17.52
9	40A × P100R	40A	HPE	P100R	6.88	6.09	52.66	-33.11	19.89	-19.28	5.23	11.86	21.62	81.63	-22.98	7.97	8.77	-64.85	4.65	-10.74
10	40A × P124R	40A	HPE	P124R	0.24	1.92	43.12	-40.36	42.33	-22.12	23.59	-0.6	20.76	56.63	-39.23	27.62	-7.46	1.5	0.44	-10.59
11	40A × P69R	40A	HPE	P69R	-3.2	1.92	43.64	-21.52	2.58	-30.08	12.25	-14.3	35.84	115.72	-27.12	13.3	4.01	-41.91	-1.65	-19.97
12	40A × RCR-8297	40A	HPE	RCR-8297	4.47	2.96	38.39	-36.57	29.33	-50.59	-15.04	-21	27.92	2.07	-40.14	15.39	-43.25	-60.94	7.04	-4.6
13	42A × P100R	42A	HPE	P100R	4.42	5.05	26.1	74.67	2.42	38.64	11.48	-2.23	-7.48	38.85	-44.86	0.3	6.13	-42.54	-2.42	-5.78
14	42A × P124R	42A	HPE	P124R	2.13	3.66	14.71	63.76	10.03	31.73	18.49	15.02	-9.85	43.72	-57.56	-5.23	12.1	-32.25	-8.09	-7.69
15	42A × P69R	42A	HPE	P69R	-2.28	2.09	18.36	57.75	12.99	-20.33	-6.2	-2.63	8.94	81.19	-54.39	6.25	-35.73	-13.19	-15.64	0.38
16	42A × RCR-8297	42A	HPE	RCR-8297	5.96	2.8	32.37	66.05	10.03	7.95	4.79	-13.8	22.08	55.29	-49.77	-0.54	-16.08	-58.67	-1.97	-4.68
17	ARG-2A × P100R	ARG-2A	HA	P100R	-0.71	0.85	26.33	21.3	25.73	-56.52	1.71	-9.06	6.86	76.88	-20.46	23.09	-48.75	-71.34	11.12	-2.25
18	ARG-2A × P124R	ARG-2A	HA	P124R	0.71	0.51	12.29	4.93	18.16	-53.42	-9.27	-9.56	16.63	7.92	-42.69	4.64	8.86	-49.35	-3.13	-13.62
19	ARG-2A × P69R	ARG-2A	HA	P69R	-5.03	-3.23	-1.25	4.7	-13.1	-54.04	21.79	-4.78	12.1	77.45	-59.72	3.83	8.68	-28.2	-21.12	6.97
20	ARG-2A × RCR-8297	ARG-2A	HA	RCR-8297	1.66	1.18	41.45	26.38	11.6	16.77	33.04	-14.08	17.12	27.92	-25.17	4.75	-15.63	-51.89	21.77	-31.5
21	ARG-3A × P100R	ARG-3A	HA	P100R	1.47	-2.19	29.01	-26.98	2.39	-58.22	5.82	-19.91	3.5	33.57	-42.94	11.09	23.45	-68.22	-16.23	11.76
22	ARG-3A × P124R	ARG-3A	HA	P124R	-0.24	-1.52	19.08	-16.82	19.23	-70.42	12.54	-24.86	6.41	48.06	-33.35	11.03	9.83	-26.6	-21.65	-12.34
23	ARG-3A × P69R	ARG-3A	HA	P69R	-2.06	-1.52	-4.5	-21.8	5.3	-74.65	-33.83	-23.02	7.77	20.52	-42.87	12.43	16.69	-49.39	-20.72	30
24	ARG-3A × RCR-8297	ARG-3A	HA	RCR-8297	1.48	-0.33	33.71	-13.99	18.68	-59.15	-3.64	-23.99	9.51	59.56	-29.91	15.58	-45.98	-21.87	-16.25	-8.48
25	ARG-6A × P100R	ARG-6A	HA	P100R	3.69	2.24	21.23	33.83	28.37	-12.88	-30.45	-17.57	40.54	78.78	-44.11	6.75	-17.92	-54.6	8.7	-6.02
26	ARG-6A × P124R	ARG-6A	HA	P124R	-5.21	-2.92	-10.39	16.17	6.95	-38.64	13.49	-26.72	4.07	20.14	-61.31	10.43	-21.44	-51.27	2.48	-19.65
27	ARG-6A × P69R	ARG-6A	HA	P69R	-7.32	-0.86	-13.3	-6.08	-16.47	-42.42	-26.42	-21.18	-7.07	-11.03	-50.63	11.48	-18.08	-4.01	-48.44	54.8
28	ARG-6A × RCR-8297	ARG-6A	HA	RCR-8297	4.46	1.9	25.74	4.15	1.49	-34.85	-14.7	-14.91	13.49	37.83	2.55	14.85	-50.83	-60.94	-17.25	7.74
29	DV-10A × P100R	DV-10A	HD	P100R	1.96	-3.85	46.55	-1.97	7.26	20.83	3.91	-23.26	24.53	80.48	-23.87	8.58	-19.85	-70.31	-21.61	24.98
30	DV-10A × P124R	DV-10A	HD	P124R	0.95	-2.51	19.47	-3.73	1.01	-51.67	-19.31	-21.55	12.81	46.81	-40.64	4.74	-66.37	-53.38	-27.13	4.15
31	DV-10A × P69R	DV-10A	HD	P69R	-5.03	-5.19	6.03	-11.32	-9.29	-15.45	-11.12	-15.93	16.44	63.96	-11.34	10.71	-60.44	-54.69	-30.78	56.31
32	DV-10A × RCR-8297	DV-10A	HD	RCR-8297	3.93	-2.18	34.47	6.58	15.39	-28.33	27.92	-19.96	44.62	56.94	-4.67	1.24	-18.07	-84.17	-29.65	13.14
33	E002-91 × P100R	E002-91	HAN	P100R	0	-0.67	35.47	-22.7	30.36	-60.33	-3.56	0.19	-10.93	-6.7	-62.02	6.51	-17.63	-68.22	1.33	-21.61
34	E002-91 × P124R	E002-91	HAN	P124R	-1.89	-1.82	39.7	-24.82	21.82	-65.67	21.16	-8.69	-9.52	46.62	-35.56	12.29	-43.73	60	-31.47	-7.97
35	E002-91 × P69R	E002-91	HAN	P69R	-5.49	-2.32	33.97	-22.56	15.11	-57.67	3.12	-13.3	4.59	13.6	-56.18	7.72	-26.21	-49.79	-14.94	18.17
36	E002-91 × RCR-8297	E002-91	HAN	RCR-8297	-1.93	-5.97	45.05	-23.06	33.22	-66	-30.91	-19.82	-8.29	72.81	9.24	3.37	-22.61	-57.01	-23.36	-7.66
37	PHIR-27A × P100R	PHIR-27A	HPR	P100R	-4.36	-2.53	48.23	4.89	30.06	-28.95	2.83	-21.05	-9.36	42.96	-60.17	2.25	-23.94	-70.3	-5.25	-5.67
38	PHIR-27A × P124R	PHIR-27A	HPR	P124R	-1.38	1.52	43.22	-5.16	2.54	-21.93	28.83	-26.84	2.89	-3.03	-52.51	3.93	-8.1	-40.5	6.2	-3.26
39	PHIR-27A × P69R	PHIR-27A	HPR	P69R	-4.81	0.51	69.56	-5.63	0	-45.53	16.23	-20.76	0.68	10.49	-57.74	12.84	19.03	-52.55	-36.59	8.18
40	PHIR-27A × RCR-8297	PHIR-27A	HPR	RCR-8297	-6.19	1.52	23.07	11.92	7.27	-12.28	20.84	-24.33	16.38	14.84	-39.11	8.94	-35.51	-32.73	35.13	-24.13
41	PKU-2A × P100R	PKU-2A	HAN	P100R	0.73	-2.2	63.32	-10.66	41.7	-1.27	-2.25	-4.67	0.21	39.44	-10.64	23.62	-20.21	-9.99	-31.75	31.83
42	PKU-2A × P124R	PKU-2A	HAN	P124R	-5.91	-2.03	72.41	4.13	11.21	-17.72	-1.6		15.2	77.7	-17.16	4.27	-55.68	-58.52	-1.33	-9.72
43	PKU-2A × P69R	PKU-2A	HAN	P69R	-5.71	-0.51	115.83	11.18	9.46	-28.48	-18.22	-9.9	12.42	64.04	-28.49	11.28	-4.51	-60.45	-17.33	10.46
44	PKU-2A × RCR-8297	PKU-2A	HAN	RCR-8297	-0.96	3.73	65.54	20.03	17.43	-19.62	-29.85	-18.15	11.56	31.15	-34.23	7.84	-27.77	-32.13	1.57	-14.85
45	PRUN-29A × P100R	PRUN-29A	HPR	P100R	-0.73	-7.67	36.23	-17.85	-5.79	-35.97	27.1	-14.87	-15.42	50.16	-36.74	6.77	-45.21	-80.54	-21.87	29.66
46	PRUN-29A × P124R	PRUN-29A	HPR	P124R	-1.89	-7.18	4.75	-32.28	-1.99	-9.35	26.92	-25.46	-22.72	35.93	-36.35	1.88	5.39	-29.25	-35.89	5.9
47	PRUN-29A × P69R	PRUN-29A	HPR	P69R	-2.75	-5.23	18.38	-22.93	11.24	-7.91	-18.32	-5.79	0.5	85.8	-38.34	-3.5	-9.35	-0.85	-25.7	30.99
48	PRUN-29A × RCR-8297	PRUN-29A	HPR	RCR-8297	4.6	-5.72	24.4	-27.63	-17.29	17.27	8.79	-15.54	-23.55	73.92	-10.37	2.98	-3.34	-58.97	-21.94	-3.34
