# Supplementary material for: Heterotic Effect of Different Cytoplasmic Combinations in Sunflower Hybrids Cultivated Under Diverse Irrigation Regimes
Source: Plants (Basel). 2020 Apr 7;9(4):465. doi: 10.3390/plants9040465 (PMC7238153; doi:10.3390/plants9040465)
Supplement: Supplementary file 1 [file plants-09-00465-s001.zip › TableS4.xls]

## Sheet: MPH Normal Env
Table S4. Heterosis over mid parent values (MPH, %) of sunflower for morpho-physiological, yield and biochemical traits under normal irrigation pooled over years.
S. No.	Crosses	CMS Lines	CMS Code	Restorers	Days to 50 % flowering (Days)	Days to Maturity (Days)	Plant Height (cm)	Head Diameter (cm)	No. of Leaves/Plant	Specific Leaf Weight (g)	Relative Leaf Water Content (%)	Photo Synthetic efficiency (SPAD reading)	100 Seed Weight (g)	Seed Yield/Plant (g)	Harvest Index (%)	Oil content (%)	Palmitic acid (%)	Stearic acid (%)	Oleic acid (%)	Linoleic acid (%)
1	234A × P100R	234A	HPE	P100R	1.31	2.43	29.4	34.81	27.29	77.2	-18.01	24.87	6.92	75.12	44.52	12.45	-36.23	-47.32	-18.22	47.93
2	234A × P124R	234A	HPE	P124R	2.53	1.78	39.93	18.5	18.81	-22.41	-23.62	2.21	25.87	27.39	58.14	9.68	-27.22	-61.68	-13.86	28.46
3	234A × P69R	234A	HPE	P69R	0.34	3.22	46.09	46.47	19.83	18.52	-5.68	12.9	26.01	110.57	-32.72	20.31	-11.18	-53.18	4.89	3.13
4	234A × RCR-8297	234A	HPE	RCR-8297	2.17	4.16	39.87	49.63	31.17	-32.54	-2.37	2.01	5.95	71.56	106.38	10.66	-52.95	-37.98	1.43	12.11
5	38A × P100R	38A	HPE	P100R	-1.53	-0.08	25.71	45.48	4.7	68.75	-7.54	-16.38	5.21	82.02	71.68	11.41	-40.91	0.12	-22.07	42.62
6	38A × P124R	38A	HPE	P124R	0.13	0.59	32.1	19.68	-4.33	-4.76	-22.78	17.98	9.78	107.48	140.27	15.86	-25.6	-33.97	2.89	3
7	38A × P69R	38A	HPE	P69R	-3.34	1.68	53.48	17.83	-3.95	11.57	-8.37	-15.45	-10.89	50.5	78.17	-3.68	-18.59	-19.61	-51.46	76.12
8	38A × RCR-8297	38A	HPE	RCR-8297	1.19	3.72	34.25	37.01	27.3	61.9	-13.34	7.67	7.64	123.29	70.52	7.94	-14.85	-17.17	-16.21	21.01
9	40A × P100R	40A	HPE	P100R	0.6	1.45	25.89	64.82	5.98	-2.51	12.97	12.64	-2.82	183.44	22.57	1.74	-3.73	0.47	-23.28	29.5
10	40A × P124R	40A	HPE	P124R	1.32	0.94	45.4	74.95	23.98	-1.68	6.08	-6.93	12.56	206.8	24.48	-1.02	12.86	13.37	-27.25	20.92
11	40A × P69R	40A	HPE	P69R	-3.22	-0.52	51.91	57.36	7.94	-34.94	10.59	-5.71	4.9	143.18	6.64	6.17	-25	-29.85	-28.66	38.36
12	40A × RCR-8297	40A	HPE	RCR-8297	4.43	3.54	36.25	71.54	9.29	-42.86	-11.36	-5.6	28.6	195.85	28.7	10.46	-29.12	-65.59	4.66	5.8
13	42A × P100R	42A	HPE	P100R	-2.27	2.86	38.22	38.68	3.6	37.62	-5.59	0.23	9.61	131.39	41.86	3.14	-17.58	-0.52	-19.5	30.19
14	42A × P124R	42A	HPE	P124R	0.83	3.56	53.14	56.85	4.76	0.41	7.84	-1.4	11.17	141.52	61.37	5.07	-41.82	-37.9	15	-4.59
15	42A × P69R	42A	HPE	P69R	-2.09	1.36	65.46	44.74	12.6	-12.7	3.59	1.47	22.64	147.92	30.25	5.56	-35.79	2.21	-5.59	12.91
16	42A × RCR-8297	42A	HPE	RCR-8297	3.24	2.3	48.18	58.5	18.98	10.11	10.38	8.32	26.81	185.45	90.61	2.06	-43.98	-44.7	17.34	-5.56
17	ARG-2A × P100R	ARG-2A	HA	P100R	-2.96	1.77	36.52	32.71	-6.84	7.61	10.29	-2.81	-1.35	115.37	95.08	11.17	-37.15	-37.81	-20.41	44.54
18	ARG-2A × P124R	ARG-2A	HA	P124R	-1.42	2.12	52.83	25.3	6.09	-9.32	1.69	-12.6	16.52	59.04	90.62	15.58	2.38	-45.29	-24.54	30.33
19	ARG-2A × P69R	ARG-2A	HA	P69R	-3.22	2.12	30.78	24.89	-4.21	-35.22	-18.18	-4.1	-0.74	-2.99	24.52	6.24	-15.93	-10.62	0.24	3.71
20	ARG-2A × RCR-8297	ARG-2A	HA	RCR-8297	-3.57	2.22	42.38	38.09	5.58	143.93	2.92	-22.06	19.49	158.59	212.45	13.51	-15.38	-30.94	-7.18	13.11
21	ARG-3A × P100R	ARG-3A	HA	P100R	-1.9	-0.92	11.7	6.78	-27.48	8.21	17.32	-41.69	9.55	96.78	214.67	8.65	-37.89	-25.68	-29.3	59.2
22	ARG-3A × P124R	ARG-3A	HA	P124R	-2.5	0.42	27.51	6.36	1.36	-39.41	-7.29	-16.83	-3.76	98.87	221.6	3.27	12.88	28.35	-29.54	30.45
23	ARG-3A × P69R	ARG-3A	HA	P69R	-3.69	1.34	59.45	8.59	14.39	-53.46	13.05	-0.86	-10.45	73.87	8.91	2.53	16.38	-15.42	-38.22	55.27
24	ARG-3A × RCR-8297	ARG-3A	HA	RCR-8297	1.2	0.09	39.32	5.27	-12.63	16.39	-1.44	-21.5	-4.06	99.14	72.41	9.17	-21.12	20.05	-3.58	4.73
25	ARG-6A × P100R	ARG-6A	HA	P100R	-0.59	-1.01	59.98	4.9	-0.47	20.38	-32.96	7.72	10.49	122.79	84.9	13.17	-50.48	-34.51	2.9	11.83
26	ARG-6A × P124R	ARG-6A	HA	P124R	0.48	1.54	63.7	8.46	-3.12	-21.6	2.09	-4.47	-15.56	106.04	123.06	12.67	-32.83	-44.67	-4.27	14.28
27	ARG-6A × P69R	ARG-6A	HA	P69R	-2.65	1.63	45.42	0.92	-12.17	-37.93	10.52	4.98	-17.4	91.58	121	17.4	-25.79	-36.37	-48.73	71.47
28	ARG-6A × RCR-8297	ARG-6A	HA	RCR-8297	-2.27	4.04	51.08	29.54	3.09	-6.95	-6.8	-1.97	13.95	208.92	163.08	8.24	-56.48	-56.49	-1.29	16.48
29	DV-10A × P100R	DV-10A	HD	P100R	-5.5	-1.82	24.6	14.9	4.23	18.75	-12.46	-1.53	-4.12	100.77	48	-3.91	-33.74	-32.9	-15.06	34.23
30	DV-10A × P124R	DV-10A	HD	P124R	-4.26	0.84	59.24	80.5	24.29	-62.71	10.86	-9.51	5.56	85.37	165.51	-5.5	-9.08	-8.24	-26.41	30.21
31	DV-10A × P69R	DV-10A	HD	P69R	-6.69	-1.26	23.49	15.78	8.63	-31.37	-5.59	-18.05	-0.28	59.24	78.52	3.27	-3.18	-61.63	-20.36	35.35
32	DV-10A × RCR-8297	DV-10A	HD	RCR-8297	-0.92	-0.17	39.82	38.14	13.93	0.86	-14.31	-9.96	7.24	161.37	185.07	7.33	-11.78	-54.16	-14.27	22.35
33	E002-91 × P100R	E002-91	HAN	P100R	0.71	0.09	47.64	8.98	5.37	-32.78	-1.55	2.06	-0.92	155.31	83.88	12.54	-45.03	-32.15	-19.25	46.43
34	E002-91 × P124R	E002-91	HAN	P124R	0.83	0.34	56.24	7.17	13	-62.19	6.35	-13.01	0.09	178.81	140.3	13.26	19.62	61.25	-26.4	24.77
35	E002-91 × P69R	E002-91	HAN	P69R	-4.27	-0.93	54.98	-4.6	9.82	-39.47	17.94	-3.34	-4.95	168.14	64.94	2.43	-22.17	-9.76	-37.61	61.72
36	E002-91 × RCR-8297	E002-91	HAN	RCR-8297	-2.03	-1.01	51.22	8.43	10.98	-59.88	7.11	-11.51	15.57	229.23	237.83	-6.15	-19.47	26.67	-11.52	14.41
37	PHIR-27A × P100R	PHIR-27A	HPR	P100R	0.22	3.12	53.35	26.01	18.21	-29.03	10.76	18.43	-9.48	122.89	18.38	10.54	-38.71	-60.86	-18.17	38.26
38	PHIR-27A × P124R	PHIR-27A	HPR	P124R	-1.87	3.15	56.59	25.91	13.85	-28.91	47.04	-5.23	16.58	123.88	54.06	6.42	-31.48	-30.18	-13.16	19.3
39	PHIR-27A × P69R	PHIR-27A	HPR	P69R	1.02	5.63	58.31	18.34	-2.34	-39.33	7.85	3.21	12.48	101.63	28.14	5.46	-43.01	-40.09	12.15	-0.64
40	PHIR-27A × RCR-8297	PHIR-27A	HPR	RCR-8297	1.53	3.68	43.96	49.57	21.71	6.74	-6.49	-5.5	13.64	168.02	171.24	19.38	-54.6	-12.33	11.32	0.35
41	PKU-2A × P100R	PKU-2A	HAN	P100R	0.59	2.11	60.5	19.87	10.72	78.48	-22.92	15.89	14.54	216.56	88.85	6.08	-25.22	0.76	-18.85	33.72
42	PKU-2A × P124R	PKU-2A	HAN	P124R	-1.91	-1.11	64.82	20.03	23.52	21.37	-21.96	-11.29	-1.21	248.82	189.61	6.81	6.38	-11.52	-27.43	29.26
43	PKU-2A × P69R	PKU-2A	HAN	P69R	-3.68	2.73	82.58	21.79	14.07	6.23	3.76	-13.34	12.49	144.55	43.21	11.4	-9.91	-20.25	-5.05	10.42
44	PKU-2A × RCR-8297	PKU-2A	HAN	RCR-8297	1.43	3.68	62.27	34.62	27.72	12.56	-3.28	-8.82	21.93	210.96	215.18	2.83	-5.75	-34.25	22.68	-19.87
45	PRUN-29A × P100R	PRUN-29A	HPR	P100R	1.06	-2.65	32.95	9.09	-10.34	-10.55	-17.65	6.73	-1.42	131.59	140.45	15.85	-12.13	-43.34	-41.5	80.33
46	PRUN-29A × P124R	PRUN-29A	HPR	P124R	-1.07	-1.92	37.34	1.09	-1.15	19.57	-16.97	-7.93	-30.34	135.02	263.96	7.69	15.02	-1.46	-15.77	17.35
47	PRUN-29A × P69R	PRUN-29A	HPR	P69R	-4.39	-0.5	61.82	7.75	-1.82	17.77	1.58	15.3	3.97	116.4	52.09	7.34	6.52	11.57	-28.89	41.96
48	PRUN-29A × RCR-8297	PRUN-29A	HPR	RCR-8297	0.83	3.27	51.61	19.41	7.63	45.54	0.21	24.95	8.42	219.96	152.53	6.03	-31.38	-19.38	-10.2	17.72
Table S4. Heterosis over mid parent values (MPH, %) of sunflower for morpho-physiological, yield and biochemical traits under water stress pooled over years.
S. No.	Crosses	CMS Lines	CMS Code	Restorers	Days to 50 % flowering (Days)	Days to Maturity (Days)	Plant Height (cm)	Head Diameter (cm)	No. of Leaves/Plant	Specific Leaf Weight (g)	Relative Leaf Water Content (%)	Photo Synthetic efficiency (SPAD reading)	100 Seed Weight (g)	Seed Yield/Plant (g)	Harvest Index (%)	Oil content (%)	Palmitic acid (%)	Stearic acid (%)	Oleic acid (%)	Linoleic acid (%)
1	234A × P100R	234A	HPE	P100R	9.7	3.36	54.76	46.16	57.98	75.29	-11.1	2.13	19.28	119.05	-27.49	11.09	-2.84	-56.41	10.32	-3.21
2	234A × P124R	234A	HPE	P124R	0.84	1.3	44.84	80.46	41.85	-28.8	17.77	13.87	21.55	42.61	-25.75	10.56	-20.8	-38.15	-6.54	11.92
3	234A × P69R	234A	HPE	P69R	0.83	4.85	73.48	51.26	48.43	-16.19	7.67	11.12	43.93	173.78	-59.57	62.13	-24.18	-52.5	-7.01	19.52
4	234A × RCR-8297	234A	HPE	RCR-8297	6.78	3.11	63.39	64.8	11.37	-18.6	52.14	-3.06	43	66.94	-6.08	24.8	-7.75	-48.26	13.31	-5.47
5	38A × P100R	38A	HPE	P100R	5.49	1.2	68.89	129.94	55.82	27.49	8.33	2.68	19.83	152.67	-25.05	4.49	-34.52	-36.82	1.26	9.6
6	38A × P124R	38A	HPE	P124R	2.03	-0.51	47.48	108.68	36.21	-39.58	42.41	-5.4	25.31	112.27	-21.24	3.78	-24.37	-59.22	2.14	7.53
7	38A × P69R	38A	HPE	P69R	-2.71	1.29	67.12	54.65	8.33	-9.95	6.61	-10.31	-12.61	173.76	17.51	52.98	15.82	-50.14	-27.17	42.71
8	38A × RCR-8297	38A	HPE	RCR-8297	3.8	0.6	47.6	120.73	36.05	45.66	-3.01	4.92	16.84	76.33	-6.28	11.18	-6.57	-33.85	12.27	-6.13
9	40A × P100R	40A	HPE	P100R	7.81	6.28	65.65	0.82	32.74	-18.79	15.61	12.18	30	115.02	4.42	9.99	14.76	-52.37	8.78	-3.76
10	40A × P124R	40A	HPE	P124R	3.04	2.27	64.08	-12.68	44.98	-12.9	25.42	10.3	21.34	82.32	-10.74	32.2	-5.97	5.87	7.58	-5.77
11	40A × P69R	40A	HPE	P69R	1.08	2.54	72.4	10.85	8.2	-16.1	21.59	-9.2	38.86	148.56	-3.45	61.01	9.78	-34.77	9.17	-8.35
12	40A × RCR-8297	40A	HPE	RCR-8297	4.86	3.06	41.51	-2.86	30.54	-49.7	-8.31	-10.95	30.41	27.6	-18.8	19.01	-37.41	-49.71	15.4	-2.66
13	42A × P100R	42A	HPE	P100R	5.07	5.23	52.51	95.96	24.61	42.69	23.1	2.22	-1.46	40.23	-25.01	1.59	16.78	-13.05	-0.78	0.29
14	42A × P124R	42A	HPE	P124R	4.73	4.03	45.48	74.52	24.39	42.71	20.91	22.75	2.6	45.23	-37.49	1.15	18.99	-16.36	0.51	-1.43
15	42A × P69R	42A	HPE	P69R	1.8	2.72	56.09	58.1	19.52	-7.11	2.14	7.31	21.1	138.81	-39.38	53.7	-35.08	13.65	-8.26	13.59
16	42A × RCR-8297	42A	HPE	RCR-8297	6.09	2.89	46.19	91.68	23.39	9.83	13.67	0.77	40.69	67.63	-31.65	5.71	-11.24	-39.85	7.9	-1.42
17	ARG-2A × P100R	ARG-2A	HA	P100R	1.09	2.06	42.37	57.17	26.82	-42.62	2.95	-6.14	18.71	114.63	19.15	23.96	-40.51	-66.26	11.61	1.44
18	ARG-2A × P124R	ARG-2A	HA	P124R	0.83	2.25	33.37	30.44	27.62	-43.4	-0.55	3.46	21	28.84	-8.66	11.09	30.48	-41.85	7.98	-5.47
19	ARG-2A × P69R	ARG-2A	HA	P69R	-3.37	-1.3	22.5	23.8	0.15	-47.89	25.17	-2.42	19.32	99.1	-40.74	49.72	37.63	-23.29	-15.88	18.22
20	ARG-2A × RCR-8297	ARG-2A	HA	RCR-8297	4	2.67	44.25	67.54	21.56	52.85	37.27	-6.11	19.8	63.59	12.15	10.72	10.54	-46.92	36.57	-27.32
21	ARG-3A × P100R	ARG-3A	HA	P100R	1.72	-0.68	46.32	7.63	9.04	-39.86	8.86	-11.16	7.03	45.37	-14.82	12.93	25.84	-65.71	-9.71	21.95
22	ARG-3A × P124R	ARG-3A	HA	P124R	1.93	0.52	42.27	18.85	22.08	-60.25	25.2	-8.4	17.85	64.13	5.92	18.92	11.98	-8.7	-7.03	6.96
23	ARG-3A × P69R	ARG-3A	HA	P69R	1.66	0.78	19.14	7.57	15.52	-67.86	-30.9	-18.95	16.47	69.15	-16.25	62.98	27.32	-40.96	-20.16	33.07
24	ARG-3A × RCR-8297	ARG-3A	HA	RCR-8297	1.73	1.46	37.34	28.96	22.61	-41.61	1.02	-22.82	22.88	62.57	4.68	23.27	-38.51	-21.57	-0.06	8.71
25	ARG-6A × P100R	ARG-6A	HA	P100R	4.07	2.77	36.69	74.72	34.24	6.98	-26.16	-10.21	42.62	88.39	-32.46	11	-7.15	-43.78	11.15	-5.29
26	ARG-6A × P124R	ARG-6A	HA	P124R	-3.03	-1.91	6.48	45.61	11.56	-31.36	29.94	-12.08	10.2	24.15	-48.35	12.07	-14.16	-47.14	16.06	-8.47
27	ARG-6A × P69R	ARG-6A	HA	P69R	-3.68	0.44	7.6	12.04	-6.77	-40.39	-20.73	-18.6	-4.09	13.7	-42	56.46	-16.34	-3.6	-45.95	64.1
28	ARG-6A × RCR-8297	ARG-6A	HA	RCR-8297	4.58	2.7	28.3	39.08	6.81	-20.74	-7.76	-11.89	21.84	54.77	24.02	16.03	-49.53	-54.44	-5.71	19.17
29	DV-10A × P100R	DV-10A	HD	P100R	2.08	-1.96	50.35	31.93	10.81	42.86	12.52	-16.88	30.5	95.73	9.88	9.08	-6.32	-67.75	-17.45	39.53
30	DV-10A × P124R	DV-10A	HD	P124R	2.77	-0.08	29.98	24.67	6.64	-48.21	-19.22	-6.34	15.73	56.23	-8.22	10.94	-61.98	-35.11	-15.29	29.6
31	DV-10A × P69R	DV-10A	HD	P69R	-1.77	-2.58	21.15	9.59	2.37	-14.4	-5.13	-13.71	16.57	104.83	25.42	59.43	-58.08	-40.12	-29.55	63.98
32	DV-10A × RCR-8297	DV-10A	HD	RCR-8297	4.56	0	45.46	46.51	22.89	-16.1	36.02	-16.62	50.48	80.98	37.64	6.77	-17.09	-81.63	-17.75	37.17
33	E002-91 × P100R	E002-91	HAN	P100R	0.86	1.7	57.06	16.81	34.94	-37.86	3.25	4.13	-3.63	1.39	-39.42	7.24	-9.16	-53.29	14.08	-11.4
34	E002-91 × P124R	E002-91	HAN	P124R	-0.83	1.03	70.35	10.37	36.85	-49.01	22.79	5.11	4.48	62.31	8.01	17.66	-40.13	88.79	-15.51	15.73
35	E002-91 × P69R	E002-91	HAN	P69R	-2.94	0.78	70.33	9.72	37.56	-39.95	8.8	-11.77	18.01	59.29	-31.12	54.13	-25.65	-36.9	-10.21	25.62
36	E002-91 × RCR-8297	E002-91	HAN	RCR-8297	-0.61	-3.49	52.72	18.12	50.87	-47.01	-27.39	-12.96	7.22	75.8	74.3	7.84	-18.33	-39.43	-5	13.18
37	PHIR-27A × P100R	PHIR-27A	HPR	P100R	-1.07	-0.94	64.65	41.72	30.38	-17.77	12.84	-12.99	3.81	59.56	-53.14	6.21	-17.56	-59.93	3.97	5.71
38	PHIR-27A × P124R	PHIR-27A	HPR	P124R	0.12	3.7	50.22	23.34	11.87	-18.35	30.56	-11.32	10.34	10.18	-50.52	5.59	-3.96	-38.34	7.59	-2.17
39	PHIR-27A × P69R	PHIR-27A	HPR	P69R	-4.7	2.93	70.65	17.17	16.33	-43.46	25.74	-17.15	10.66	57.65	-48.85	58.48	22.19	-47.03	-26	28.39
40	PHIR-27A × RCR-8297	PHIR-27A	HPR	RCR-8297	-2.5	3.43	49.61	54.44	18.03	0.5	30.25	-22.62	23.1	20.23	-28.4	10.18	-30.73	-13.82	37.85	-22.43
41	PKU-2A × P100R	PKU-2A	HAN	P100R	1.46	-0.94	84.15	22.12	52.91	29.46	10.3	-4.08	1.69	57.4	29.7	23.75	-5.55	-0.36	-31.04	34.95
42	PKU-2A × P124R	PKU-2A	HAN	P124R	-4.79	-0.26	83.76	37.13	29.74	-0.76	19.08	0.68	22	97	28.67	9.86	-45.88	-49.51	10.56	0.06
43	PKU-2A × P69R	PKU-2A	HAN	P69R	-3.05	1.56	118.1	39.92	35.41	-19.57	-6.47	-4.23	16.02	97.97	1.76	59.74	23.01	-54.95	-12.33	20.54
44	PKU-2A × RCR-8297	PKU-2A	HAN	RCR-8297	0.25	5.34	103.9	67.46	38.06	4.53	-19.49	-7.47	19.77	56.93	-4.5	13.13	-3.84	-29.96	14.51	-8.47
45	PRUN-29A × P100R	PRUN-29A	HPR	P100R	-0.12	-4.72	54.22	18.78	9.97	-19.82	40.14	-7.98	-5.9	59.25	3.81	10.36	-39.4	-74.38	-15.64	35.2
46	PRUN-29A × P124R	PRUN-29A	HPR	P124R	-0.6	-3.73	24.93	-5.24	5.84	3.7	29.29	-11.18	-8.45	46.92	9.14	10.85	20.62	-29.25	-23.82	24.26
47	PRUN-29A × P69R	PRUN-29A	HPR	P69R	0.11	-1.45	47.43	3.63	11.97	-2.29	-11.21	-3.51	16.43	156.38	-0.12	41.2	10.03	7.13	-25.04	34.27
48	PRUN-29A × RCR-8297	PRUN-29A	HPR	RCR-8297	5.76	-2.45	27.51	6.53	-11.46	45.54	17.84	-11.82	-8.35	75.5	47.12	11.58	21.68	-48.82	-6.72	10.24
