# Supplementary material for: Heterotic Effect of Different Cytoplasmic Combinations in Sunflower Hybrids Cultivated Under Diverse Irrigation Regimes
Source: Plants (Basel). 2020 Apr 7;9(4):465. doi: 10.3390/plants9040465 (PMC7238153; doi:10.3390/plants9040465)
Supplement: Supplementary file 1 [file plants-09-00465-s001.zip › TablesS5.xls]

## Sheet: SCH Normal ENV
Table S5. Heterosis over commercial check values (%) for morpho-physiological, yield and biochemical traits under normal irrigation pooled over years.
S. No.	Crosses	CMS Lines	CMS Code	Restorers	Days to 50 % flowering (Days)	Days to Maturity (Days)	Plant Height (cm)	Head Diameter (cm)	No. of Leaves/Plant	Specific Leaf Weight (g)	Relative Leaf Water Content (%)	Photo Synthetic efficiency (SPAD reading)	100 Seed Weight (g)	Seed Yield/Plant (g)	Harvest Index (%)	Oil content (%)	Palmitic acid (%)	Stearic acid (%)	Oleic acid (%)	Linoleic acid (%)
1	234A × P100R	234A	HPE	P100R	97.3579	98.3891	105.205	92.4267	100.825	117.123	84.5207	119.535	88.4036	107.168	184.566	104.195	96.0748	98.9583	100.875	99.6612
2	234A × P124R	234A	HPE	P124R	97.9359	96.8651	103.158	80.96	90.7457	61.6438	72.5353	99.8918	100.753	73.4634	182.208	98.3866	94.9533	66.6667	91.6723	110.438
3	234A × P69R	234A	HPE	P69R	99.1881	98.0708	98.5037	98.9333	99.4695	98.6301	94.6681	115.233	107.982	124.257	97.642	108.745	114.393	88.1944	123.232	77.1755
4	234A × RCR-8297	234A	HPE	RCR-8297	97.3579	98.6303	115.229	91.4133	105.983	39.0411	95.5643	109.957	80.4217	95.0575	249.732	99.645	58.8785	117.361	106.846	97.1416
5	38A × P100R	38A	HPE	P100R	95.5277	96.3828	90.3655	100.907	74.1821	110.959	98.3898	77.408	94.2771	92.5041	196.892	104.163	73.8318	141.319	96.431	103.79
6	38A × P124R	38A	HPE	P124R	96.5598	96.1416	84.948	82.72	65.0752	75.3425	75.8925	111.58	95.4819	98.1215	245.552	104.905	77.9439	84.0278	109.899	94.1139
7	38A × P69R	38A	HPE	P69R	96.4359	97.0194	89.0348	80.5333	71.7065	92.4658	95.0023	83.631	82.5301	73.1899	235.37	87.8671	83.9252	113.889	57.2166	141.308
8	38A × RCR-8297	38A	HPE	RCR-8297	97.3579	98.6303	97.9595	84.8	92.2193	93.1507	87.6956	112.662	89.1566	100.547	184.137	98.0962	84.6729	118.056	88.5971	111.391
9	40A × P100R	40A	HPE	P100R	97.2478	95.9005	87.7809	104.96	69.7613	66.4384	106.35	105.114	77.7108	124.713	262.487	99.1933	139.813	149.653	84.7811	106.797
10	40A × P124R	40A	HPE	P124R	97.3579	94.5307	90.3655	110.987	78.102	80.137	91.235	88.7175	87.0482	124.166	251.018	93.5786	141.121	153.125	68.0808	122.21
11	40A × P69R	40A	HPE	P69R	96.2158	93.0067	84.8474	98.6133	75.1547	55.4795	101.094	93.9665	87.0482	101.678	246.945	101.097	92.5234	104.861	74.6577	124.434
12	40A × RCR-8297	40A	HPE	RCR-8297	100.11	96.4599	96.481	96.4267	73.6811	34.2466	78.8242	99.4859	94.1265	113.04	266.988	104.808	84.8598	51.7361	96.8126	107.643
13	42A × P100R	42A	HPE	P100R	94.0278	98.3891	104.465	93.2267	77.9841	95.2055	96.2631	87.7976	89.3072	102.991	190.89	103.485	131.028	132.292	91.9416	102.075
14	42A × P124R	42A	HPE	P124R	96.4359	98.148	104.14	105.067	75.8915	82.8767	101.185	88.3387	87.6506	98.9787	196.999	102.323	80.7477	73.9583	111.874	92.5471
15	42A × P69R	42A	HPE	P69R	96.9038	95.9005	102.1	95.84	89.0363	75.3425	102.795	95.3193	103.614	104.924	197.964	103.517	88.0374	136.458	102.29	96.9511
16	42A × RCR-8297	42A	HPE	RCR-8297	98.5001	96.4599	113.603	94.72	91.453	67.1233	106.79	107.955	94.7289	110.523	243.73	99.7419	74.7664	74.3056	112.884	92.2507
17	ARG-2A × P100R	ARG-2A	HA	P100R	94.3718	97.2605	83.5877	101.6	58.7975	72.6027	119.596	93.6688	76.8072	111.162	182.637	107.099	89.3458	101.389	95.7351	105.124
18	ARG-2A × P124R	ARG-2A	HA	P124R	95.2938	96.7011	81.9908	95.6267	63.9552	73.2877	102.005	85.9848	87.6506	76.4727	154.662	107.938	124.86	81.5972	78.0022	119.035
19	ARG-2A × P69R	ARG-2A	HA	P69R	96.78	96.5371	61.9293	94.3467	64.1026	54.7945	86.4955	98.5119	80.2711	47.9482	138.264	99.9355	101.121	146.181	114.703	83.1675
20	ARG-2A × RCR-8297	ARG-2A	HA	RCR-8297	92.9957	96.2959	88.7154	95.4133	68.3171	144.521	106.243	84.5238	84.9398	118.494	271.597	106.389	98.6916	113.542	94.9495	104.065
21	ARG-3A × P100R	ARG-3A	HA	P100R	95.0599	95.8136	78.2174	96.5333	47.598	99.3151	127.92	55.2219	90.6627	111.435	304.716	105.131	73.8318	100	89.8541	112.534
22	ARG-3A × P124R	ARG-3A	HA	P124R	93.9177	96.2188	79.625	95.8933	63.6605	63.6986	93.544	80.4383	77.1084	105.599	271.275	96.87	111.402	154.861	77.6207	116.473
23	ARG-3A × P69R	ARG-3A	HA	P69R	95.9818	96.9422	89.5316	97.0667	79.4282	50.6849	120.173	100.189	76.8072	94.6562	124.437	96.87	112.897	114.236	74.9046	121.342
24	ARG-3A × RCR-8297	ARG-3A	HA	RCR-8297	97.2478	95.4182	99.0655	87.3067	58.7386	97.2603	102.324	83.8203	72.8916	101.24	155.413	102.775	73.6449	163.194	105.185	94.2198
25	ARG-6A × P100R	ARG-6A	HA	P100R	96.2158	93.9713	90.537	89.5467	63.0121	86.9863	75.5279	98.1602	92.7711	94.6744	211.254	101.613	77.9439	109.375	119.82	83.1887
26	ARG-6A × P124R	ARG-6A	HA	P124R	96.6699	95.4953	80.2401	92.32	58.5912	67.1233	106.729	88.961	68.6747	80.2845	227.01	97.838	92.1495	84.7222	95.2637	106.267
27	ARG-6A × P69R	ARG-6A	HA	P69R	96.9038	95.4182	62.1244	85.12	58.9449	55.4795	121.51	102.327	71.8373	77.2205	290.997	102.743	100.561	106.597	56.7003	140.356
28	ARG-6A × RCR-8297	ARG-6A	HA	RCR-8297	93.8076	97.3474	87.1363	100.907	66.9024	59.589	100.152	101.163	87.9518	113.387	282.958	94.353	57.3832	73.2639	97.1717	109.104
29	DV-10A × P100R	DV-10A	HD	P100R	94.6058	95.2542	80.6305	91.0933	67.5803	104.11	89.1995	93.1006	75.3012	104.468	150.697	97.0313	90.4673	108.333	102.334	98.3485
30	DV-10A × P124R	DV-10A	HD	P124R	95.2938	96.9422	90.9806	142.667	77.0704	37.6712	103.95	87.3647	80.1205	89.9143	237.192	92.6428	105.794	135.417	76.2065	119.627
31	DV-10A × P69R	DV-10A	HD	P69R	95.9818	94.7719	62.7809	90.6133	74.5653	71.9178	93.6199	82.684	81.3253	79.3726	212.862	101.936	111.028	62.1528	91.2907	109.274
32	DV-10A × RCR-8297	DV-10A	HD	RCR-8297	98.39	95.4953	91.9979	99.2	75.6852	80.137	82.8498	95.9957	76.9578	120.864	271.168	105.582	97.9439	74.6528	87.8563	113.233
33	E002-91 × P100R	E002-91	HAN	P100R	97.5919	96.8651	89.9219	97.12	63.6605	83.5616	103.099	98.4307	81.4759	95.3857	154.019	105.098	75.514	73.2639	103.838	100.762
34	E002-91 × P124R	E002-91	HAN	P124R	97.124	96.2188	83.3215	95.2533	65.0752	52.0548	102.734	85.6331	79.6687	94.3279	171.275	102.42	140.187	151.736	82.1773	109.062
35	E002-91 × P69R	E002-91	HAN	P69R	95.4039	94.849	72.8945	84.0533	70.5276	85.6164	120.295	99.3506	81.0241	94.3097	166.881	93.3204	89.9065	97.9167	76.5657	123.354
36	E002-91 × RCR-8297	E002-91	HAN	RCR-8297	94.1516	94.4536	93.7426	88.5333	68.8182	46.5753	106.593	96.0227	87.1988	103.939	260.343	85.1888	90.0935	138.542	97.8451	100.783
37	PHIR-27A × P100R	PHIR-27A	HPR	P100R	98.8441	98.2251	91.5247	95.0933	75.7737	52.7397	109.069	110.119	66.1145	99.7994	159.486	100.807	96.6355	62.8472	88.3277	113.657
38	PHIR-27A × P124R	PHIR-27A	HPR	P124R	96.2158	97.3474	81.5945	94.72	69.7613	62.3288	132.842	90.0162	82.0783	92.34	188.317	93.9013	94.2056	102.431	79.0348	120.263
39	PHIR-27A × P69R	PHIR-27A	HPR	P69R	102.408	99.5177	72.5278	88.1067	66.313	55.4795	103.266	102.516	85.5422	85.8654	194.962	93.7722	77.3832	96.5278	114.478	89.0959
40	PHIR-27A × RCR-8297	PHIR-27A	HPR	RCR-8297	99.312	97.3474	87.4852	101.707	79.9587	70.5479	87.2095	99.2695	75.3012	104.487	347.267	105.744	60	142.014	100.112	101.842
41	PKU-2A × P100R	PKU-2A	HAN	P100R	97.3579	97.3474	90.4187	96.8533	64.1026	136.301	93.3921	106.683	88.4036	106.839	170.632	101.936	101.682	138.542	98.541	98.8355
42	PKU-2A × P124R	PKU-2A	HAN	P124R	94.3718	93.4021	80.3643	96.6933	68.0224	108.904	88.2121	83.4416	73.6446	105.417	225.509	99.4837	123.178	109.375	75.8474	119.585
43	PKU-2A × P69R	PKU-2A	HAN	P69R	95.8717	96.8651	77.5254	97.1733	70.3802	99.3151	122.892	85.2814	90.2108	77.184	154.341	104.518	102.804	110.069	109.742	89.8581
44	PKU-2A × RCR-8297	PKU-2A	HAN	RCR-8297	97.3579	97.4245	93.1748	98.72	75.98	76.7123	112.153	94.9405	85.8434	86.9415	263.666	96.1278	104.112	91.3194	126.891	74.6771
45	PRUN-29A × P100R	PRUN-29A	HPR	P100R	97.468	94.6079	92.264	102.133	65.5762	72.6027	85.7816	96.9426	88.7048	95.7323	204.502	116.167	103.551	75.3472	75.6678	124.031
46	PRUN-29A × P124R	PRUN-29A	HPR	P124R	94.8397	94.4536	84.9006	94.4	69.496	113.014	79.7357	85.4708	60.8434	88.8565	264.094	104.808	112.336	117.361	94.6801	102.541
47	PRUN-29A × P69R	PRUN-29A	HPR	P69R	94.8397	95.6593	89.851	99.7867	75.5379	115.753	103.038	112.04	96.6867	84.7164	155.841	105.195	102.243	148.958	87.8114	108.236
48	PRUN-29A × RCR-8297	PRUN-29A	HPR	RCR-8297	96.4359	98.9486	106.855	102.88	80.4303	106.164	99.1645	128.571	90.2108	113.733	197.856	103.55	63.3645	108.333	99.9776	103.663
Table S5. Heterosis over commercial check values (%) for morpho-physiological, yield and biochemical traits under water stress pooled over years.
S. No.	Crosses	CMS Lines	CMS Code	Restorers	Days to 50 % flowering (Days)	Days to Maturity (Days)	Plant Height (cm)	Head Diameter (cm)	No. of Leaves/Plant	Specific Leaf Weight (g)	Relative Leaf Water Content (%)	Photo Synthetic efficiency (SPAD reading)	100 Seed Weight (g)	Seed Yield/Plant (g)	Harvest Index (%)	Oil content (%)	Palmitic acid (%)	Stearic acid (%)	Oleic acid (%)	Linoleic acid (%)
1	234A × P100R	234A	HPE	P100R	104.196	100.17	110.178	87.1938	120.842	101.361	75.9678	104.54	97.9742	148.138	159.326	109.169	101.619	112.446	100.637	98.2395
2	234A × P124R	234A	HPE	P124R	97.6643	97.67	98.4732	113.086	116.703	46.2585	92.0112	105.562	92.4494	94.2565	200.112	102.747	85.6115	110.3	76.9647	130.945
3	234A × P69R	234A	HPE	P69R	99.3007	100.83	113.544	100.56	130.454	59.8639	90.4364	120.119	112.523	133.466	84.4944	108.598	87.4101	91.8455	91.1566	113.563
4	234A × RCR-8297	234A	HPE	RCR-8297	100.937	99.67	127.081	95.6613	92.3686	47.619	127.231	112.372	107.182	122.462	206.629	116.518	111.331	121.459	92.7399	106.496
5	38A × P100R	38A	HPE	P100R	100.699	99	107.926	120.924	102.844	74.1497	100.787	107.577	106.262	132.727	137.191	109.668	62.9496	189.27	93.9371	107.711
6	38A × P124R	38A	HPE	P124R	99.3007	96.83	89.5162	116.025	97.7682	39.4558	122.064	89.983	103.499	108.246	183.371	103.389	75.3597	89.6996	85.6922	122.341
7	38A × P69R	38A	HPE	P69R	96.2657	98.33	97.2043	91.8824	83.8373	64.6259	97.6378	99.1203	74.0331	92.124	202.472	112.701	123.741	117.167	72.5237	130.994
8	38A × RCR-8297	38A	HPE	RCR-8297	98.6014	98.17	104.044	112.526	98.5601	85.7143	88.4678	124.149	95.2118	102.73	171.798	111.238	104.856	182.833	93.6281	102.727
9	40A × P100R	40A	HPE	P100R	101.399	101.67	99.1043	102.659	88.3009	45.5782	99.4259	106.754	107.735	139.181	244.045	111.202	104.856	116.309	93.493	106.744
10	40A × P124R	40A	HPE	P124R	98.8392	97.33	92.909	91.5325	104.824	55.102	98.6713	94.3246	93.186	115.212	253.034	126.614	89.2086	174.249	82.9118	119.117
11	40A × P69R	40A	HPE	P69R	98.6014	97.33	93.2483	120.434	84.3053	58.5034	102.805	91.6288	109.576	113.961	215.281	112.415	112.05	117.167	101.255	95.7104
12	40A × RCR-8297	40A	HPE	RCR-8297	98.1399	98.33	93.9811	97.3408	95.2484	28.5714	77.1818	96.8218	98.7109	89.9062	190	114.484	67.2662	111.159	88.3568	118.82
13	42A × P100R	42A	HPE	P100R	99.0629	100.67	105.605	111.966	94.4924	82.9932	105.331	93.3031	93.3702	106.397	174.719	105.994	112.05	190.129	87.179	109.596
14	42A × P124R	42A	HPE	P124R	100.699	99	96.0711	104.969	101.512	93.1973	94.603	100.199	90.9761	107.961	176.742	100.143	118.345	116.309	79.3976	122.985
15	42A × P69R	42A	HPE	P69R	99.5385	97.5	99.1247	101.12	104.248	66.6667	85.9088	104.115	109.945	136.11	134.719	112.273	69.2446	175.107	86.8507	116.762
16	42A × RCR-8297	42A	HPE	RCR-8297	99.5385	98.17	110.857	106.438	101.512	64.6259	95.1936	105.647	123.204	136.793	159.438	105.102	99.4604	117.597	84.6882	118.721
17	ARG-2A × P100R	ARG-2A	HA	P100R	97.6643	99	89.2651	111.966	75.9899	47.619	98.4744	92.5369	94.6593	135.542	252.022	128.577	44.2446	94.8498	100.154	107.761
18	ARG-2A × P124R	ARG-2A	HA	P124R	99.3007	98.67	79.3445	96.8509	83.8373	51.0204	87.8445	92.0261	89.1344	79.3858	238.652	109.311	101.619	117.167	87.3142	115.076
19	ARG-2A × P69R	ARG-2A	HA	P69R	96.7413	95	69.7768	96.641	71.4183	50.3401	117.913	101.816	90.4236	88.1433	118.989	108.455	117.086	166.094	81.2126	117.927
20	ARG-2A × RCR-8297	ARG-2A	HA	RCR-8297	100	99.33	99.9457	116.655	80.6695	127.891	128.806	105.306	86.9245	112.681	237.528	109.418	100	136.91	109.751	85.3211
21	ARG-3A × P100R	ARG-3A	HA	P100R	96.2657	96.67	92.5087	102.659	69.2585	60.5442	105.906	95.1759	98.1584	122.178	180.787	118.266	110.791	105.15	87.4879	114.257
22	ARG-3A × P124R	ARG-3A	HA	P124R	98.3636	97.33	85.3837	116.935	84.5932	42.8571	112.631	89.3019	100.921	135.428	277.528	118.195	102.518	207.296	81.8305	116.787
23	ARG-3A × P69R	ARG-3A	HA	P69R	99.7622	97.33	68.4807	109.937	86.5371	36.7347	66.2238	91.4869	102.21	110.236	168.764	119.693	125.719	142.918	82.7959	116.043
24	ARG-3A × RCR-8297	ARG-3A	HA	RCR-8297	95.8042	98.5	95.8743	120.924	85.7811	59.1837	96.4403	93.1612	103.867	145.948	222.472	123.047	64.0288	222.318	87.4686	113.985
25	ARG-6A × P100R	ARG-6A	HA	P100R	98.3636	99	85.7569	126.242	83.5493	78.2313	74.3602	94.0976	124.494	136.992	177.079	109.954	92.2662	150.215	101.603	96.0823
26	ARG-6A × P124R	ARG-6A	HA	P124R	93.4685	94	63.3915	109.587	75.8819	55.102	121.342	83.6549	89.5028	88.3708	161.124	105.03	88.3094	99.1416	95.7907	107.042
27	ARG-6A × P69R	ARG-6A	HA	P69R	94.4056	96	61.3286	88.5934	68.6465	51.7007	78.6745	89.983	79.9263	61.2169	145.843	106.029	92.0863	195.279	53.0797	155.839
28	ARG-6A × RCR-8297	ARG-6A	HA	RCR-8297	98.3636	98.67	88.9462	98.2505	73.3621	58.5034	91.2073	104.285	97.6059	121.41	325.506	109.24	58.2734	111.159	77.3508	134.193
29	DV-10A × P100R	DV-10A	HD	P100R	96.965	95.83	84.488	101.19	68.0706	98.6395	98.1791	86.521	110.313	138.3	241.236	112.879	97.3022	116.738	77.8915	127.771
30	DV-10A × P124R	DV-10A	HD	P124R	99.5385	97.17	68.8743	99.3702	71.6703	39.4558	64.5669	88.4506	90.7919	107.99	247.191	108.883	40.8273	183.262	72.4078	138.755
31	DV-10A × P69R	DV-10A	HD	P69R	96.7413	94.5	61.1251	91.5325	74.55	70.7483	81.3976	94.7787	93.9227	106.056	261.91	115.091	48.0216	178.112	71.2686	139.524
32	DV-10A × RCR-8297	DV-10A	HD	RCR-8297	98.8392	97.5	91.3212	110.007	83.4053	58.5034	116.207	98.0988	116.39	138.243	302.584	105.244	99.4604	62.2318	69.8977	140.912
33	E002-91 × P100R	E002-91	HAN	P100R	96.5035	99.83	102.266	119.874	77.4298	80.9524	91.1253	103.434	93.0018	85.0725	120.337	109.704	87.4101	105.15	116.586	80.1389
34	E002-91 × P124R	E002-91	HAN	P124R	96.7413	98.67	105.462	116.585	86.4291	70.068	99.3766	94.2679	94.4751	133.693	268.315	114.092	59.7122	274.678	78.8569	122.613
35	E002-91 × P69R	E002-91	HAN	P69R	96.2657	98.17	101.133	120.084	94.6004	86.3946	94.439	92.7072	109.208	103.583	129.438	109.454	79.4964	101.288	97.876	105.48
36	E002-91 × RCR-8297	E002-91	HAN	RCR-8297	94.6434	94.5	109.5	119.314	96.2923	69.3878	62.7625	98.269	95.7643	157.577	346.742	105.03	91.7266	122.318	88.183	115.001
37	PHIR-27A × P100R	PHIR-27A	HPR	P100R	97.2028	96.5	81.1427	109.587	77.2498	55.102	97.1621	92.4801	80.2947	138.328	180.337	105.316	77.6978	98.2833	84.6495	122.886
38	PHIR-27A × P124R	PHIR-27A	HPR	P124R	100.238	100.5	69.2135	99.0903	72.7502	60.5442	102.854	85.6981	78.6372	93.83	215.056	99.0724	93.8849	102.146	78.046	128.887
39	PHIR-27A × P69R	PHIR-27A	HPR	P69R	96.965	99.5	74.3028	98.6004	82.1814	45.5782	106.447	92.8207	81.2155	106.909	191.348	107.563	128.237	95.7082	65.2829	140.937
40	PHIR-27A × RCR-8297	PHIR-27A	HPR	RCR-8297	95.3427	100.5	83.5787	116.935	77.5378	68.0272	109.777	92.7355	86.372	111.117	275.73	103.853	76.4388	191.416	99.3049	98.8346
41	PKU-2A × P100R	PKU-2A	HAN	P100R	96.965	96.17	89.4008	96.781	84.1613	106.122	119.57	90.9762	88.7661	106.852	283.146	127.328	68.8849	297.854	62.2514	141.309
42	PKU-2A × P124R	PKU-2A	HAN	P124R	92.7692	96.33	83.3209	112.806	78.9057	88.4354	120.374	85.7832	99.0792	130.708	344.944	107.171	41.3669	110.73	89.9981	120.283
43	PKU-2A × P69R	PKU-2A	HAN	P69R	96.042	97.83	93.3636	120.434	89.9568	76.8707	100.033	96.3394	96.6851	97.0145	211.236	114.377	102.878	105.579	85.113	118.398
44	PKU-2A × RCR-8297	PKU-2A	HAN	RCR-8297	95.3427	102	112.418	130.021	84.8812	86.3946	85.8104	100.312	95.9484	115.525	208.764	110.846	85.6115	193.133	92.6434	106.05
45	PRUN-29A × P100R	PRUN-29A	HPR	P100R	95.3427	94.33	97.2586	107.558	78.4377	60.5442	120.095	95.5448	93.9227	129.883	200.449	117.624	47.3022	64.3777	81.8884	132.556
46	PRUN-29A × P124R	PRUN-29A	HPR	P124R	96.7413	94.83	74.7846	88.6634	81.6055	85.7143	101.329	83.6549	85.8195	117.572	265.056	112.237	98.3813	121.459	67.1944	141.086
47	PRUN-29A × P69R	PRUN-29A	HPR	P69R	99.0629	96.83	84.5152	100.91	92.6206	87.0748	74.8031	105.732	111.602	160.705	182.135	106.315	97.6619	200	77.8722	122.936
48	PRUN-29A × RCR-8297	PRUN-29A	HPR	RCR-8297	100.462	96.33	88.8105	94.7516	68.8625	110.884	98.8353	103.519	84.8987	153.199	284.494	113.45	114.568	116.738	81.8112	120.382
